# Supplementary material for: Ethyl 4,4′′-difluoro-5′-meth­oxy-1,1′:3′,1′′-terphenyl-4′-carboxyl­ate
Source: Acta Crystallogr Sect E Struct Rep Online. 2011 Dec 21;68(Pt 1):o172. doi: 10.1107/S160053681105344X (PMC3254511; doi:10.1107/S160053681105344X)
Supplement: Supplementary file 1 [file e-68-0o172-sup1.cif]

##############################################################################
#                                                                            #
# This CIF contains the data in a paper accepted for publication in          #
# Acta Crystallographica Section E. It conforms to the requirements of       #
# Notes for Authors for Acta Crystallographica Section E, and has been       #
# peer reviewed under the auspices of the IUCr Commission on Journals.       #
#                                                                            #
# Full details of the Crystallographic Information File format               #
# are given in the paper "The Crystallographic Information File (CIF):       #
# a New Standard Archive File for Crystallography" by S. R. Hall, F. H.      #
# Allen and I. D. Brown [Acta Cryst. (1991), A47, 655-685].                  #
#                                                                            #
# The current version of the core CIF dictionary is obtainable from          #
# ftp://ftp.iucr.org/pub/cif_core.dic.                                       #
#                                                                            #
# Software is freely available for graphical display of the structure(s)     #
# in this CIF. For information consult the CIF software page                 #
# http://www.iucr.org/resources/cif/software.                                #
#                                                                            #
# This file may be used for bona fide research purposes within the           #
# scientific community so long as proper attribution is given to the journal # 
# article from which it was obtained.                                        #
#                                                                            #
##############################################################################
data_global
_audit_creation_method     'form.cif (version 2.0)'
_journal_data_validation_number     ?
_journal_date_recd_electronic     2011-12-02
_journal_date_accepted     2011-12-12
_journal_name_full     'Acta Crystallographica, Section E'
_journal_year     2012
_journal_volume     68
_journal_issue      1
_journal_page_first     o172
_journal_page_last     o172
_journal_paper_category     QO
_journal_paper_doi     10.1107/S160053681105344X
_journal_coeditor_code     RZ2682
_publ_contact_author_name     'Prof. Fun, Hoong-Kun'
_publ_contact_author_address
;
      X-ray Crystallography Unit
      School of Physics
      Universiti Sains Malaysia
      11800 USM, Penang
      MALAYSIA
;
_publ_contact_author_email     'hkfun@usm.my'
_publ_contact_author_fax     '604 6579150'
_publ_contact_author_phone     '604 6533652'
_publ_section_title
;
Ethyl 4,4''-difluoro-5'-methoxy-1,1':3',1''-terphenyl-4'-carboxylate
;
loop_
    _publ_author_name
    _publ_author_footnote
    _publ_author_address
    'Fun, Hoong-Kun'
;
Thomson Reuters ResearcherID: A-3561-2009.
;
;
X-ray Crystallography Unit
School of Physics
Universiti Sains Malaysia
11800 USM, Penang
Malaysia
;
    'Tze Shyang Chia' ?
;
X-ray Crystallography Unit
School of Physics
Universiti Sains Malaysia
11800 USM, Penang
Malaysia
;
    'S. Samshuddin' ?
;
Department of Studies in Chemistry
Mangalore University
Mangalagangotri
Mangalore 574 199
India
;
    'B. Narayana' ?
;
Department of Studies in Chemistry
Mangalore University
Mangalagangotri
Mangalore 574 199
India
;
    'B. K. Sarojini' ?
;
Department of Chemistry
P. A. College of Engineering
Nadupadavu
Mangalore 574 153
India
;
data_I
_audit_creation_method     SHELXL-97
_chemical_name_systematic
;
Ethyl 4,4''-difluoro-5'-methoxy-1,1':3',1''-terphenyl-4'-carboxylate
;
_chemical_name_common     ?
_chemical_formula_moiety     'C22 H18 F2 O3'
_chemical_formula_sum     'C22 H18 F2 O3'
_chemical_formula_iupac     'C22 H18 F2 O3'
_chemical_formula_weight     368.36
_chemical_melting_point     ?
_symmetry_cell_setting     orthorhombic
_symmetry_space_group_name_H-M     'P 21 21 21'
_symmetry_space_group_name_Hall     'P 2ac 2ab'
loop_
    _symmetry_equiv_pos_as_xyz
    'x, y, z'
    '-x+1/2, -y, z+1/2'
    '-x, y+1/2, -z+1/2'
    'x+1/2, -y+1/2, -z'
_cell_length_a     8.5197(11)
_cell_length_b     9.5225(12)
_cell_length_c     22.871(3)
_cell_angle_alpha     90.00
_cell_angle_beta     90.00
_cell_angle_gamma     90.00
_cell_volume     1855.5(4)
_cell_formula_units_Z     4
_cell_measurement_reflns_used     3149
_cell_measurement_theta_min     2.32
_cell_measurement_theta_max     22.93
_cell_measurement_temperature     296(2)
_exptl_crystal_description     'block'
_exptl_crystal_colour     'colourless'
_exptl_crystal_size_max     0.43
_exptl_crystal_size_mid     0.21
_exptl_crystal_size_min     0.15
_exptl_crystal_density_diffrn     1.319
_exptl_crystal_density_meas     ?
_exptl_crystal_density_method     'not measured'
_exptl_crystal_F_000     768
_exptl_absorpt_coefficient_mu     0.100
_exptl_absorpt_correction_type     multi-scan
_exptl_absorpt_process_details     '(<i>SADABS</i>; Bruker, 2009)'
_exptl_absorpt_correction_T_min     0.9580
_exptl_absorpt_correction_T_max     0.9855
_exptl_special_details
;
;
_diffrn_ambient_temperature     296(2)
_diffrn_radiation_type     MoK\a
_diffrn_radiation_wavelength     0.71073
_diffrn_radiation_source     'fine-focus sealed tube'
_diffrn_radiation_monochromator     graphite
_diffrn_measurement_device_type     'Bruker APEX DUO CCD area-detector'
_diffrn_measurement_method     '\f and \w scans'
_diffrn_detector_area_resol_mean     ?
_diffrn_reflns_number     11701
_diffrn_reflns_av_R_equivalents     0.0258
_diffrn_reflns_av_sigmaI/netI     0.0250
_diffrn_reflns_theta_min     2.32
_diffrn_reflns_theta_max     30.02
_diffrn_reflns_theta_full     30.02
_diffrn_measured_fraction_theta_max     0.989
_diffrn_measured_fraction_theta_full     0.989
_diffrn_reflns_limit_h_min     -11
_diffrn_reflns_limit_h_max     11
_diffrn_reflns_limit_k_min     -13
_diffrn_reflns_limit_k_max     9
_diffrn_reflns_limit_l_min     -26
_diffrn_reflns_limit_l_max     32
_diffrn_standards_number     0
_diffrn_standards_interval_count     .
_diffrn_standards_interval_time     .
_diffrn_standards_decay_%     ?
_refine_special_details
;
Refinement of <i>F</i>^2^ against ALL reflections. The weighted <i>R</i>-factor
<i>wR</i> and goodness of fit <i>S</i> are based on <i>F</i>^2^, conventional
<i>R</i>-factors <i>R</i> are based on <i>F</i>, with <i>F</i> set to zero for
negative <i>F</i>^2^. The threshold expression of <i>F</i>^2^ >
\s(<i>F</i>^2^) is used only for calculating <i>R</i>-factors(gt) <i>etc</i>.
and is not relevant to the choice of reflections for refinement.
<i>R</i>-factors based on <i>F</i>^2^ are statistically about twice as large
as those based on <i>F</i>, and <i>R</i>- factors based on ALL data will be
even larger.
;
_reflns_number_total     3036
_reflns_number_gt     2131
_reflns_threshold_expression     I>2\s(I)
_refine_ls_structure_factor_coef     Fsqd
_refine_ls_matrix_type     full
_refine_ls_R_factor_all     0.0825
_refine_ls_R_factor_gt     0.0565
_refine_ls_wR_factor_gt     0.1511
_refine_ls_wR_factor_ref     0.1705
_refine_ls_goodness_of_fit_ref     1.102
_refine_ls_restrained_S_all     1.102
_refine_ls_number_reflns     3036
_refine_ls_number_parameters     251
_refine_ls_number_restraints     0
_refine_ls_hydrogen_treatment     constr
_refine_ls_weighting_scheme     calc
_refine_ls_weighting_details
         'calc w=1/[\s^2^(Fo^2^)+(0.0841P)^2^+0.2095P] where P=(Fo^2^+2Fc^2^)/3'
_atom_sites_solution_hydrogens     geom
_atom_sites_solution_primary     direct
_atom_sites_solution_secondary     difmap
_refine_ls_shift/su_max     0.011
_refine_ls_shift/su_mean     0.000
_refine_diff_density_max     0.196
_refine_diff_density_min     -0.232
_refine_ls_extinction_method     none
_refine_ls_extinction_coef     ?
_refine_ls_abs_structure_details     ?
loop_
    _atom_type_symbol
    _atom_type_description
    _atom_type_scat_dispersion_real
    _atom_type_scat_dispersion_imag
    _atom_type_scat_source
    'C' 'C' 0.0033 0.0000
                         'International Tables Vol C Tables 4.2.6.8 and 6.1.1.4'
    'H' 'H' 0.0000 0.0000
                         'International Tables Vol C Tables 4.2.6.8 and 6.1.1.4'
    'O' 'O' 0.0106 0.0000
                         'International Tables Vol C Tables 4.2.6.8 and 6.1.1.4'
    'F' 'F' 0.0171 0.0000
                         'International Tables Vol C Tables 4.2.6.8 and 6.1.1.4'
_computing_data_collection     'APEX2 (Bruker, 2009)'
_computing_cell_refinement     'SAINT (Bruker, 2009)'
_computing_data_reduction     'SAINT (Bruker, 2009)'
_computing_structure_solution     'SHELXTL (Sheldrick, 2008)'
_computing_structure_refinement     'SHELXTL (Sheldrick, 2008)'
_computing_molecular_graphics     'SHELXTL (Sheldrick, 2008)'
_computing_publication_material
;
SHELXTL (Sheldrick, 2008) and PLATON (Spek, 2009)
;
loop_
    _atom_site_type_symbol
    _atom_site_label
    _atom_site_fract_x
    _atom_site_fract_y
    _atom_site_fract_z
    _atom_site_U_iso_or_equiv
    _atom_site_adp_type
    _atom_site_calc_flag
    _atom_site_refinement_flags
    _atom_site_occupancy
    _atom_site_symmetry_multiplicity
    _atom_site_disorder_assembly
    _atom_site_disorder_group
    F F1 -0.2161(4) 0.4152(4) -0.32486(9) 0.1192(10) Uani d . 1 1 . .
    F F2 -0.0906(3) -0.0580(3) 0.15941(11) 0.1145(10) Uani d . 1 1 . .
    O O1 0.2205(3) 0.7197(2) -0.00201(11) 0.0713(6) Uani d . 1 1 . .
    O O2 0.3043(3) 0.4532(3) 0.09557(11) 0.0776(7) Uani d . 1 1 A .
    C C1 -0.1600(4) 0.4267(5) -0.26928(13) 0.0778(11) Uani d . 1 1 . .
    C C2 -0.0345(5) 0.5148(5) -0.25967(14) 0.0806(11) Uani d . 1 1 . .
    H H2A 0.0111 0.5650 -0.2901 0.097 Uiso calc R 1 1 . .
    C C3 0.0212(4) 0.5260(4) -0.20305(13) 0.0687(9) Uani d . 1 1 . .
    H H3A 0.1063 0.5843 -0.1954 0.082 Uiso calc R 1 1 . .
    C C4 -0.0473(3) 0.4518(3) -0.15723(11) 0.0503(6) Uani d . 1 1 . .
    C C5 -0.1719(3) 0.3640(3) -0.16957(13) 0.0569(7) Uani d . 1 1 . .
    H H5A -0.2183 0.3127 -0.1396 0.068 Uiso calc R 1 1 . .
    C C6 -0.2285(4) 0.3514(4) -0.22611(14) 0.0708(9) Uani d . 1 1 . .
    H H6A -0.3124 0.2920 -0.2343 0.085 Uiso calc R 1 1 . .
    C C7 0.0110(3) 0.4665(3) -0.09605(11) 0.0477(6) Uani d . 1 1 . .
    C C8 0.0859(3) 0.5911(3) -0.07870(12) 0.0524(6) Uani d . 1 1 . .
    H H8A 0.0974 0.6644 -0.1052 0.063 Uiso calc R 1 1 . .
    C C9 0.1428(3) 0.6052(3) -0.02228(13) 0.0528(6) Uani d . 1 1 . .
    C C10 0.1231(3) 0.4972(3) 0.01847(12) 0.0502(6) Uani d . 1 1 A .
    C C11 0.0447(3) 0.3755(3) 0.00194(12) 0.0485(6) Uani d . 1 1 . .
    C C12 -0.0081(3) 0.3612(3) -0.05553(12) 0.0493(6) Uani d . 1 1 . .
    H H12A -0.0574 0.2783 -0.0667 0.059 Uiso calc R 1 1 . .
    C C13 0.0119(3) 0.26039(16) 0.04462(8) 0.0530(6) Uani d G 1 1 . .
    C C14 -0.0684(3) 0.28881(19) 0.09618(9) 0.0701(9) Uani d G 1 1 . .
    H H14A -0.0987 0.3803 0.1049 0.084 Uiso calc R 1 1 . .
    C C15 -0.1035(3) 0.1805(3) 0.13478(8) 0.0852(11) Uani d G 1 1 . .
    H H15A -0.1572 0.1995 0.1693 0.102 Uiso calc R 1 1 . .
    C C16 -0.0582(3) 0.0438(2) 0.12181(10) 0.0783(10) Uani d G 1 1 . .
    C C17 0.0221(3) 0.01533(15) 0.07024(10) 0.0765(10) Uani d G 1 1 . .
    H H17A 0.0524 -0.0762 0.0616 0.092 Uiso calc R 1 1 . .
    C C18 0.0571(3) 0.12364(19) 0.03165(8) 0.0649(8) Uani d G 1 1 . .
    H H18A 0.1109 0.1046 -0.0029 0.078 Uiso calc R 1 1 . .
    C C19 0.1921(4) 0.5144(3) 0.07789(14) 0.0601(7) Uani d . 1 1 . .
    C C20 0.2508(5) 0.8306(3) -0.04159(18) 0.0758(10) Uani d . 1 1 . .
    H H20A 0.3045 0.9051 -0.0216 0.114 Uiso calc R 1 1 . .
    H H20B 0.1533 0.8653 -0.0570 0.114 Uiso calc R 1 1 . .
    H H20C 0.3150 0.7968 -0.0731 0.114 Uiso calc R 1 1 . .
    O O3 0.0943(6) 0.5935(6) 0.1127(2) 0.0681(13) Uani d P 0.662(7) 1 A 1
    C C21 0.1430(9) 0.6182(10) 0.1721(3) 0.101(2) Uani d P 0.662(7) 1 A 1
    H H21A 0.0502 0.6354 0.1956 0.122 Uiso calc PR 0.662(7) 1 A 1
    H H21B 0.1920 0.5333 0.1868 0.122 Uiso calc PR 0.662(7) 1 A 1
    C C22 0.2433(17) 0.7258(11) 0.1799(5) 0.162(5) Uani d P 0.662(7) 1 A 1
    H H22A 0.2898 0.7191 0.2181 0.243 Uiso calc PR 0.662(7) 1 A 1
    H H22B 0.1875 0.8130 0.1766 0.243 Uiso calc PR 0.662(7) 1 A 1
    H H22C 0.3241 0.7219 0.1507 0.243 Uiso calc PR 0.662(7) 1 A 1
    O O3X 0.1537(10) 0.6375(9) 0.1002(4) 0.0542(19) Uani d P 0.338(7) 1 A 2
    C C21X 0.231(2) 0.674(2) 0.1527(5) 0.101(2) Uani d P 0.338(7) 1 A 2
    H H21C 0.2259 0.7743 0.1595 0.122 Uiso calc PR 0.338(7) 1 A 2
    H H21D 0.3405 0.6455 0.1515 0.122 Uiso calc PR 0.338(7) 1 A 2
    C C22X 0.1341(17) 0.586(2) 0.2049(6) 0.101(2) Uani d P 0.338(7) 1 A 2
    H H22D 0.1894 0.5948 0.2413 0.152 Uiso calc PR 0.338(7) 1 A 2
    H H22E 0.1269 0.4888 0.1943 0.152 Uiso calc PR 0.338(7) 1 A 2
    H H22F 0.0305 0.6246 0.2090 0.152 Uiso calc PR 0.338(7) 1 A 2
loop_
    _atom_site_aniso_label
    _atom_site_aniso_U_11
    _atom_site_aniso_U_22
    _atom_site_aniso_U_33
    _atom_site_aniso_U_12
    _atom_site_aniso_U_13
    _atom_site_aniso_U_23
    F1 0.1238(19) 0.184(3) 0.0495(10) -0.031(2) -0.0206(13) -0.0071(15)
    F2 0.1106(19) 0.1178(18) 0.115(2) -0.0261(17) -0.0049(16) 0.0635(17)
    O1 0.0911(15) 0.0529(12) 0.0699(13) -0.0167(12) -0.0212(13) -0.0061(11)
    O2 0.0827(15) 0.0703(13) 0.0798(15) 0.0215(13) -0.0310(13) -0.0108(12)
    C1 0.074(2) 0.114(3) 0.0449(15) -0.001(2) -0.0088(15) -0.0080(18)
    C2 0.084(2) 0.107(3) 0.0504(17) -0.017(2) 0.0000(16) 0.0070(18)
    C3 0.0666(18) 0.089(2) 0.0507(15) -0.0189(18) -0.0031(14) 0.0025(16)
    C4 0.0518(13) 0.0517(14) 0.0472(13) 0.0015(12) -0.0013(11) -0.0051(12)
    C5 0.0565(14) 0.0635(17) 0.0508(15) -0.0046(14) -0.0029(12) -0.0042(13)
    C6 0.0681(18) 0.085(2) 0.0596(18) -0.0133(18) -0.0115(15) -0.0120(17)
    C7 0.0479(12) 0.0482(13) 0.0469(13) -0.0001(11) -0.0008(11) -0.0041(11)
    C8 0.0566(14) 0.0483(14) 0.0522(14) 0.0011(12) -0.0040(12) 0.0003(12)
    C9 0.0550(13) 0.0480(15) 0.0553(15) -0.0007(12) -0.0057(12) -0.0081(12)
    C10 0.0521(13) 0.0463(13) 0.0522(14) 0.0074(11) -0.0063(11) -0.0060(11)
    C11 0.0507(12) 0.0452(13) 0.0495(13) 0.0053(11) -0.0055(11) -0.0033(11)
    C12 0.0523(13) 0.0455(13) 0.0501(13) -0.0040(12) -0.0024(11) -0.0061(11)
    C13 0.0533(13) 0.0534(14) 0.0524(14) -0.0017(12) -0.0082(12) 0.0002(12)
    C14 0.0736(19) 0.073(2) 0.0636(18) 0.0121(18) 0.0029(16) 0.0092(16)
    C15 0.071(2) 0.119(3) 0.066(2) 0.004(2) 0.0070(18) 0.017(2)
    C16 0.0675(18) 0.083(2) 0.085(2) -0.0157(19) -0.0109(18) 0.030(2)
    C17 0.089(2) 0.0574(18) 0.083(2) -0.0118(18) -0.013(2) 0.0115(17)
    C18 0.0804(19) 0.0503(15) 0.0639(18) -0.0037(15) -0.0085(16) 0.0022(14)
    C19 0.0694(17) 0.0488(15) 0.0621(17) 0.0097(14) -0.0164(14) -0.0082(13)
    C20 0.084(2) 0.0539(17) 0.090(2) -0.0160(17) -0.009(2) -0.0042(17)
    O3 0.067(3) 0.088(3) 0.049(2) 0.010(2) -0.006(2) -0.020(2)
    C21 0.093(3) 0.159(7) 0.053(3) 0.015(4) -0.010(3) -0.033(4)
    C22 0.229(13) 0.114(7) 0.142(9) -0.014(8) -0.090(9) -0.010(6)
    O3X 0.054(4) 0.059(4) 0.049(4) 0.004(3) -0.003(3) -0.004(3)
    C21X 0.093(3) 0.159(7) 0.053(3) 0.015(4) -0.010(3) -0.033(4)
    C22X 0.093(3) 0.159(7) 0.053(3) 0.015(4) -0.010(3) -0.033(4)
_geom_special_details
;
All e.s.d.'s (except the e.s.d. in the dihedral angle between two l.s. planes)
are estimated using the full covariance matrix. The cell e.s.d.'s are taken
into account individually in the estimation of e.s.d.'s in distances, angles
and torsion angles; correlations between e.s.d.'s in cell parameters are only
used when they are defined by crystal symmetry. An approximate (isotropic)
treatment of cell e.s.d.'s is used for estimating e.s.d.'s involving l.s.
planes.
;
loop_
    _geom_bond_atom_site_label_1
    _geom_bond_atom_site_label_2
    _geom_bond_site_symmetry_2
    _geom_bond_distance
    _geom_bond_publ_flag
    F1 C1 . 1.362(4) ?
    F2 C16 . 1.325(3) ?
    O1 C9 . 1.357(3) ?
    O1 C20 . 1.415(4) ?
    O2 C19 . 1.191(4) ?
    C1 C6 . 1.353(5) ?
    C1 C2 . 1.376(5) ?
    C2 C3 . 1.383(5) ?
    C2 H2A . 0.9300 ?
    C3 C4 . 1.392(4) ?
    C3 H3A . 0.9300 ?
    C4 C5 . 1.381(4) ?
    C4 C7 . 1.491(4) ?
    C5 C6 . 1.385(4) ?
    C5 H5A . 0.9300 ?
    C6 H6A . 0.9300 ?
    C7 C12 . 1.375(4) ?
    C7 C8 . 1.404(4) ?
    C8 C9 . 1.385(4) ?
    C8 H8A . 0.9300 ?
    C9 C10 . 1.398(4) ?
    C10 C11 . 1.390(4) ?
    C10 C19 . 1.490(4) ?
    C11 C12 . 1.396(4) ?
    C11 C13 . 1.494(3) ?
    C12 H12A . 0.9300 ?
    C13 C14 . 1.3900 ?
    C13 C18 . 1.3900 ?
    C14 C15 . 1.3900 ?
    C14 H14A . 0.9300 ?
    C15 C16 . 1.3900 ?
    C15 H15A . 0.9300 ?
    C16 C17 . 1.3900 ?
    C17 C18 . 1.3900 ?
    C17 H17A . 0.9300 ?
    C18 H18A . 0.9300 ?
    C19 O3X . 1.320(9) ?
    C19 O3 . 1.377(5) ?
    C20 H20A . 0.9600 ?
    C20 H20B . 0.9600 ?
    C20 H20C . 0.9600 ?
    O3 C21 . 1.440(8) ?
    C21 C22 . 1.346(14) ?
    C21 H21A . 0.9700 ?
    C21 H21B . 0.9700 ?
    C22 H22A . 0.9600 ?
    C22 H22B . 0.9600 ?
    C22 H22C . 0.9600 ?
    O3X C21X . 1.414(16) ?
    C21X C22X . 1.68(3) ?
    C21X H21C . 0.9700 ?
    C21X H21D . 0.9700 ?
    C22X H22D . 0.9600 ?
    C22X H22E . 0.9600 ?
    C22X H22F . 0.9600 ?
loop_
    _geom_angle_atom_site_label_1
    _geom_angle_atom_site_label_2
    _geom_angle_atom_site_label_3
    _geom_angle_site_symmetry_1
    _geom_angle_site_symmetry_3
    _geom_angle
    _geom_angle_publ_flag
    C9 O1 C20 . . 118.0(2) ?
    C6 C1 F1 . . 119.2(3) ?
    C6 C1 C2 . . 122.8(3) ?
    F1 C1 C2 . . 118.0(3) ?
    C1 C2 C3 . . 117.6(3) ?
    C1 C2 H2A . . 121.2 ?
    C3 C2 H2A . . 121.2 ?
    C2 C3 C4 . . 121.5(3) ?
    C2 C3 H3A . . 119.3 ?
    C4 C3 H3A . . 119.3 ?
    C5 C4 C3 . . 118.4(3) ?
    C5 C4 C7 . . 120.3(3) ?
    C3 C4 C7 . . 121.3(3) ?
    C6 C5 C4 . . 120.7(3) ?
    C6 C5 H5A . . 119.6 ?
    C4 C5 H5A . . 119.6 ?
    C1 C6 C5 . . 119.0(3) ?
    C1 C6 H6A . . 120.5 ?
    C5 C6 H6A . . 120.5 ?
    C12 C7 C8 . . 118.6(2) ?
    C12 C7 C4 . . 121.6(2) ?
    C8 C7 C4 . . 119.7(2) ?
    C9 C8 C7 . . 120.3(3) ?
    C9 C8 H8A . . 119.9 ?
    C7 C8 H8A . . 119.9 ?
    O1 C9 C8 . . 124.6(3) ?
    O1 C9 C10 . . 114.9(2) ?
    C8 C9 C10 . . 120.5(3) ?
    C11 C10 C9 . . 119.3(2) ?
    C11 C10 C19 . . 122.0(2) ?
    C9 C10 C19 . . 118.7(2) ?
    C10 C11 C12 . . 119.5(2) ?
    C10 C11 C13 . . 121.6(2) ?
    C12 C11 C13 . . 118.9(2) ?
    C7 C12 C11 . . 121.7(2) ?
    C7 C12 H12A . . 119.2 ?
    C11 C12 H12A . . 119.2 ?
    C14 C13 C18 . . 120.0 ?
    C14 C13 C11 . . 120.24(15) ?
    C18 C13 C11 . . 119.72(15) ?
    C13 C14 C15 . . 120.0 ?
    C13 C14 H14A . . 120.0 ?
    C15 C14 H14A . . 120.0 ?
    C16 C15 C14 . . 120.0 ?
    C16 C15 H15A . . 120.0 ?
    C14 C15 H15A . . 120.0 ?
    F2 C16 C17 . . 120.7(2) ?
    F2 C16 C15 . . 119.3(2) ?
    C17 C16 C15 . . 120.0 ?
    C16 C17 C18 . . 120.0 ?
    C16 C17 H17A . . 120.0 ?
    C18 C17 H17A . . 120.0 ?
    C17 C18 C13 . . 120.0 ?
    C17 C18 H18A . . 120.0 ?
    C13 C18 H18A . . 120.0 ?
    O2 C19 O3X . . 120.2(5) ?
    O2 C19 O3 . . 123.9(3) ?
    O2 C19 C10 . . 125.0(3) ?
    O3X C19 C10 . . 110.6(4) ?
    O3 C19 C10 . . 110.4(3) ?
    O1 C20 H20A . . 109.5 ?
    O1 C20 H20B . . 109.5 ?
    H20A C20 H20B . . 109.5 ?
    O1 C20 H20C . . 109.5 ?
    H20A C20 H20C . . 109.5 ?
    H20B C20 H20C . . 109.5 ?
    C19 O3 C21 . . 117.4(5) ?
    C22 C21 O3 . . 115.7(10) ?
    C22 C21 H21A . . 108.4 ?
    O3 C21 H21A . . 108.4 ?
    C22 C21 H21B . . 108.4 ?
    O3 C21 H21B . . 108.4 ?
    H21A C21 H21B . . 107.4 ?
    C19 O3X C21X . . 115.5(10) ?
    O3X C21X C22X . . 104.7(15) ?
    O3X C21X H21C . . 110.8 ?
    C22X C21X H21C . . 110.8 ?
    O3X C21X H21D . . 110.8 ?
    C22X C21X H21D . . 110.8 ?
    H21C C21X H21D . . 108.9 ?
    C21X C22X H22D . . 109.5 ?
    C21X C22X H22E . . 109.5 ?
    H22D C22X H22E . . 109.5 ?
    C21X C22X H22F . . 109.5 ?
    H22D C22X H22F . . 109.5 ?
    H22E C22X H22F . . 109.5 ?
loop_
    _geom_torsion_atom_site_label_1
    _geom_torsion_atom_site_label_2
    _geom_torsion_atom_site_label_3
    _geom_torsion_atom_site_label_4
    _geom_torsion_site_symmetry_1
    _geom_torsion_site_symmetry_2
    _geom_torsion_site_symmetry_3
    _geom_torsion_site_symmetry_4
    _geom_torsion
    _geom_torsion_publ_flag
    C6 C1 C2 C3 . . . . -0.5(6) ?
    F1 C1 C2 C3 . . . . 179.9(4) ?
    C1 C2 C3 C4 . . . . -0.4(6) ?
    C2 C3 C4 C5 . . . . 1.1(5) ?
    C2 C3 C4 C7 . . . . -178.7(3) ?
    C3 C4 C5 C6 . . . . -0.8(5) ?
    C7 C4 C5 C6 . . . . 178.9(3) ?
    F1 C1 C6 C5 . . . . -179.6(4) ?
    C2 C1 C6 C5 . . . . 0.7(6) ?
    C4 C5 C6 C1 . . . . -0.1(6) ?
    C5 C4 C7 C12 . . . . 26.1(4) ?
    C3 C4 C7 C12 . . . . -154.1(3) ?
    C5 C4 C7 C8 . . . . -153.1(3) ?
    C3 C4 C7 C8 . . . . 26.6(4) ?
    C12 C7 C8 C9 . . . . 1.7(4) ?
    C4 C7 C8 C9 . . . . -179.0(2) ?
    C20 O1 C9 C8 . . . . -2.3(5) ?
    C20 O1 C9 C10 . . . . 177.3(3) ?
    C7 C8 C9 O1 . . . . 178.1(3) ?
    C7 C8 C9 C10 . . . . -1.5(4) ?
    O1 C9 C10 C11 . . . . 179.9(2) ?
    C8 C9 C10 C11 . . . . -0.4(4) ?
    O1 C9 C10 C19 . . . . -2.2(4) ?
    C8 C9 C10 C19 . . . . 177.4(3) ?
    C9 C10 C11 C12 . . . . 2.2(4) ?
    C19 C10 C11 C12 . . . . -175.6(3) ?
    C9 C10 C11 C13 . . . . -176.3(2) ?
    C19 C10 C11 C13 . . . . 5.9(4) ?
    C8 C7 C12 C11 . . . . 0.1(4) ?
    C4 C7 C12 C11 . . . . -179.2(2) ?
    C10 C11 C12 C7 . . . . -2.1(4) ?
    C13 C11 C12 C7 . . . . 176.5(2) ?
    C10 C11 C13 C14 . . . . 55.1(3) ?
    C12 C11 C13 C14 . . . . -123.4(2) ?
    C10 C11 C13 C18 . . . . -127.1(2) ?
    C12 C11 C13 C18 . . . . 54.4(3) ?
    C18 C13 C14 C15 . . . . 0.0 ?
    C11 C13 C14 C15 . . . . 177.8(2) ?
    C13 C14 C15 C16 . . . . 0.0 ?
    C14 C15 C16 F2 . . . . 179.1(2) ?
    C14 C15 C16 C17 . . . . 0.0 ?
    F2 C16 C17 C18 . . . . -179.1(2) ?
    C15 C16 C17 C18 . . . . 0.0 ?
    C16 C17 C18 C13 . . . . 0.0 ?
    C14 C13 C18 C17 . . . . 0.0 ?
    C11 C13 C18 C17 . . . . -177.8(2) ?
    C11 C10 C19 O2 . . . . 70.4(4) ?
    C9 C10 C19 O2 . . . . -107.4(4) ?
    C11 C10 C19 O3X . . . . -132.9(5) ?
    C9 C10 C19 O3X . . . . 49.3(6) ?
    C11 C10 C19 O3 . . . . -100.0(4) ?
    C9 C10 C19 O3 . . . . 82.2(4) ?
    O2 C19 O3 C21 . . . . 8.6(9) ?
    O3X C19 O3 C21 . . . . -84.6(11) ?
    C10 C19 O3 C21 . . . . 179.1(6) ?
    C19 O3 C21 C22 . . . . 83.5(10) ?
    O2 C19 O3X C21X . . . . -13.1(13) ?
    O3 C19 O3X C21X . . . . 93.4(14) ?
    C10 C19 O3X C21X . . . . -171.1(10) ?
    C19 O3X C21X C22X . . . . -79.9(12) ?
loop_
    _geom_hbond_atom_site_label_D
    _geom_hbond_atom_site_label_H
    _geom_hbond_atom_site_label_A
    _geom_hbond_site_symmetry_A
    _geom_hbond_distance_DH
    _geom_hbond_distance_HA
    _geom_hbond_distance_DA
    _geom_hbond_angle_DHA
    _geom_hbond_publ_flag
    C12 H12A O2 4_455 0.93 2.59 3.515(3) 178.8 yes
    C5 H5A Cg3 3_455 0.93 2.92 3.589(3) 130 yes
    C20 H20A Cg2 3_565 0.96 2.83 3.710(4) 152 yes
