# Supplementary material for: Ethyl 4,4′′-difluoro-5′-meth­oxy-1,1′:3′,1′′-terphenyl-4′-carboxyl­ate
Source: Acta Crystallogr Sect E Struct Rep Online. 2011 Dec 21;68(Pt 1):o172. doi: 10.1107/S160053681105344X (PMC3254511; doi:10.1107/S160053681105344X)
Supplement: Supplementary file 2 [file e-68-0o172-Isup2.hkl]

# 
# h,k,l, Fc-squared, Fo-squared, sigma(Fo-squared) and status flag 
# 
data_I
_shelx_title ' mo_bks15a_0m in P2(1)2(1)2(1) (RT)' 
_shelx_refln_list_code          4 
_shelx_F_calc_maximum      134.16 
_exptl_crystal_F_000       768.00 
_reflns_d_resolution_high  0.7102 
 
loop_ 
 _symmetry_equiv_pos_as_xyz 
 'x, y, z' 
 '-x+1/2, -y, z+1/2' 
 '-x, y+1/2, -z+1/2' 
 'x+1/2, -y+1/2, -z' 
 
_cell_length_a     8.5197 
_cell_length_b     9.5225 
_cell_length_c    22.8708 
_cell_angle_alpha  90.000 
_cell_angle_beta   90.000 
_cell_angle_gamma  90.000 
 
_shelx_F_squared_multiplier     1.000 
 
loop_ 
 _refln_index_h 
 _refln_index_k 
 _refln_index_l 
 _refln_F_squared_calc 
 _refln_F_squared_meas 
 _refln_F_squared_sigma 
 _refln_observed_status 
   2   0   0     1560.94     1698.23     33.60 o 
   4   0   0      950.85     1127.91     16.81 o 
   6   0   0        3.47        5.73      1.11 o 
   8   0   0        1.16        3.36      1.33 o 
  10   0   0        0.00        2.50      1.54 o 
   1   1   0     3047.78     2850.45     40.89 o 
   2   1   0    10269.55    10137.23    101.10 o 
   3   1   0     4039.02     3916.14     45.42 o 
   4   1   0      884.01      871.95     10.88 o 
   5   1   0      287.08      295.53      4.08 o 
   6   1   0        1.59        0.23      0.45 o 
   7   1   0       62.90       61.75      2.03 o 
   8   1   0       40.09       40.89      3.22 o 
   9   1   0        7.03       10.61      1.46 o 
  10   1   0        1.44        0.89      1.30 o 
  11   1   0        6.65        9.37      1.50 o 
   1   2   0      119.21      146.64      3.84 o 
   2   2   0     4442.68     4248.73     42.11 o 
   3   2   0      783.20      716.54      8.89 o 
   4   2   0      128.27      108.09      2.54 o 
   5   2   0      714.16      697.75      8.67 o 
   7   2   0        1.20       -0.62      0.65 o 
   8   2   0        9.51       13.14      1.26 o 
   9   2   0        2.14        0.40      0.94 o 
  10   2   0        0.08       -0.91      0.91 o 
  11   2   0        0.01        0.48      1.30 o 
   1   3   0     1920.37     1751.30     21.03 o 
   2   3   0     2438.56     2374.73     32.94 o 
   3   3   0      145.45      152.56      2.46 o 
   4   3   0      669.51      744.04      8.27 o 
   5   3   0        0.47       -0.47      0.47 o 
   6   3   0        0.82       -0.20      0.65 o 
   7   3   0        4.18        6.15      0.84 o 
   8   3   0       10.23       11.34      1.22 o 
   9   3   0        4.11        3.38      1.29 o 
  10   3   0        0.02        2.07      1.12 o 
  11   3   0        0.87        0.42      2.07 o 
   1   4   0      213.04      208.79      3.37 o 
   2   4   0      276.66      301.72      3.75 o 
   3   4   0       25.98       29.16      2.03 o 
   4   4   0      487.18      520.72      9.16 o 
   5   4   0       17.58       15.71      1.07 o 
   6   4   0       49.63       47.63      1.59 o 
   7   4   0        3.35        2.25      0.80 o 
   8   4   0        2.54        2.31      1.23 o 
   9   4   0        0.17        0.41      1.08 o 
  10   4   0       13.76       13.81      1.86 o 
  11   4   0        0.95        1.49      1.85 o 
   1   5   0      281.93      339.44      5.28 o 
   2   5   0       25.98       29.27      1.12 o 
   3   5   0      626.53      621.17      7.23 o 
   4   5   0       12.15       18.35      1.41 o 
   5   5   0       39.11       37.62      1.69 o 
   6   5   0      160.61      150.33      3.17 o 
   7   5   0        5.66        9.86      1.28 o 
   8   5   0        1.82        0.92      1.42 o 
   9   5   0        0.14        0.37      1.55 o 
  10   5   0        4.58        5.92      1.91 o 
  11   5   0        5.05        2.59      2.34 o 
   0   6   0        0.07       -0.20      0.42 o 
   1   6   0       14.21       15.97      1.06 o 
   2   6   0        4.14        7.38      1.26 o 
   3   6   0       29.87       33.03      1.68 o 
   4   6   0       95.68      103.85      2.42 o 
   5   6   0      383.71      365.43      5.88 o 
   6   6   0       36.14       47.44      1.93 o 
   7   6   0       17.37       16.50      1.78 o 
   8   6   0       13.72       18.69      2.29 o 
   9   6   0        0.90        1.93      1.63 o 
  10   6   0        0.17        0.15      1.58 o 
   1   7   0      102.03       83.29      4.70 o 
   2   7   0        6.46        6.75      1.98 o 
   3   7   0       42.34       47.77      1.78 o 
   4   7   0       20.05       16.14      1.32 o 
   5   7   0       79.32       89.37      3.24 o 
   6   7   0      112.91      111.35      2.91 o 
   7   7   0        6.17        3.66      1.73 o 
   8   7   0        2.80        1.96      1.49 o 
   9   7   0        1.82        0.91      1.54 o 
  10   7   0        0.04       -0.99      1.58 o 
   0   8   0      226.38      205.67      8.32 o 
   1   8   0       16.44        8.50      2.73 o 
   2   8   0       88.94       94.70      4.23 o 
   3   8   0        9.05        4.77      1.84 o 
   4   8   0        0.22       -0.72      0.86 o 
   5   8   0        5.80        4.21      1.12 o 
   6   8   0       80.75       77.75      2.58 o 
   7   8   0        0.57       -0.71      1.74 o 
   8   8   0        3.30        5.14      2.52 o 
   9   8   0        6.81        6.89      1.97 o 
   1   9   0      105.72       89.40      5.16 o 
   2   9   0        5.11       -1.23      1.77 o 
   3   9   0        9.26       13.06      2.40 o 
   4   9   0      109.97       83.61      4.11 o 
   5   9   0        1.41        5.65      2.12 o 
   6   9   0        1.52        0.44      1.84 o 
   7   9   0        1.34       -3.26      3.26 o 
   8   9   0        0.13        0.02      2.11 o 
   0  10   0        0.93        0.78      2.50 o 
   1  10   0        6.63        7.59      2.25 o 
   2  10   0        6.11        7.33      2.32 o 
   3  10   0       29.41       30.12      4.27 o 
   4  10   0       66.51       72.48      4.07 o 
   5  10   0        2.48        4.72      2.21 o 
   6  10   0       11.01       16.86      2.85 o 
   7  10   0        1.22       -1.78      3.92 o 
   1  11   0        1.30        4.45      2.16 o 
   2  11   0        0.15        5.81      3.74 o 
   3  11   0       31.13       32.06      3.73 o 
   4  11   0        7.37        6.43      4.95 o 
   5  11   0        4.08       10.18      2.76 o 
   6  11   0        1.66        2.86      4.04 o 
   0  12   0       11.80        8.86      3.67 o 
   1  12   0       28.60       32.90      3.71 o 
   2  12   0       10.59        7.08      2.54 o 
   3  12   0        0.35        4.02      3.38 o 
   4  12   0        8.79       10.57      2.80 o 
   5  12   0        1.67        7.20      2.87 o 
   1  13   0        0.19        4.38      2.54 o 
   2  13   0        0.34        2.83      3.36 o 
   1   0   1       91.25       64.64      2.97 o 
   2   0   1     3889.45     3704.95     41.58 o 
   3   0   1       54.02       51.67      2.47 o 
   4   0   1        2.55        2.31      0.61 o 
   5   0   1     2123.40     2066.27     21.20 o 
   6   0   1        0.94        1.05      0.60 o 
   7   0   1        8.70        9.70      1.07 o 
   8   0   1       16.67       15.20      2.05 o 
   9   0   1        0.34        0.24      0.88 o 
  10   0   1       25.90       25.79      1.87 o 
  11   0   1        0.14        0.45      1.19 o 
   0   1   1       21.18       36.20      1.32 o 
   1   1   1     3400.34     3372.34     27.85 o 
   2   1   1    17998.59    16573.16    116.15 o 
   3   1   1      593.47      625.37      5.56 o 
   4   1   1      176.23      199.46      2.27 o 
   5   1   1       19.49       15.99      0.75 o 
   6   1   1      107.10       78.82      2.80 o 
   7   1   1      125.75      123.40      1.94 o 
   8   1   1        7.06        9.22      0.80 o 
   9   1   1        6.89        5.90      0.79 o 
  10   1   1        3.16        2.25      0.76 o 
  11   1   1        0.02        1.16      0.83 o 
   0   2   1    11769.41    10766.32    225.55 o 
   1   2   1     2881.13     2931.39     24.15 o 
   2   2   1     2766.34     2687.65     20.22 o 
   3   2   1     2115.62     1905.53     25.65 o 
   4   2   1      150.71      134.39      1.55 o 
   5   2   1      354.41      341.42      3.20 o 
   7   2   1       11.87       11.58      0.76 o 
   8   2   1        1.20       -0.39      0.54 o 
   9   2   1        0.46        0.21      0.62 o 
  10   2   1        3.01        1.66      0.73 o 
  11   2   1        1.80        2.92      0.94 o 
   0   3   1       22.03       19.01      1.16 o 
   1   3   1     3835.38     3907.14     35.02 o 
   2   3   1       95.12       84.51      1.03 o 
   3   3   1       44.18       49.99      0.94 o 
   4   3   1     1390.91     1503.45     11.11 o 
   5   3   1      165.98      169.00      1.87 o 
   6   3   1       12.01       10.80      0.63 o 
   7   3   1        5.54        3.64      0.68 o 
   8   3   1       16.99       14.60      0.93 o 
   9   3   1        6.74        6.67      0.97 o 
  10   3   1        4.46        5.76      1.00 o 
  11   3   1        0.59        1.32      0.86 o 
   0   4   1      163.23      164.12      3.17 o 
   1   4   1       70.11       64.47      0.98 o 
   2   4   1      487.62      497.38      4.63 o 
   3   4   1      877.00      935.11      7.69 o 
   4   4   1      295.00      297.30      4.12 o 
   5   4   1       30.16       29.25      0.91 o 
   6   4   1       13.67       15.76      0.79 o 
   7   4   1       38.63       37.88      1.12 o 
   8   4   1        4.64        4.94      0.78 o 
   9   4   1        0.54       -0.69      0.69 o 
  10   4   1       16.82       15.93      1.36 o 
  11   4   1        0.75       -0.54      1.19 o 
   0   5   1        2.57        4.54      0.36 o 
   1   5   1       38.00       37.29      1.19 o 
   2   5   1       74.76       83.71      1.61 o 
   3   5   1      115.92      104.38      1.37 o 
   4   5   1       33.07       40.20      1.32 o 
   5   5   1       79.53       76.73      1.40 o 
   6   5   1       16.06       17.35      0.85 o 
   7   5   1       17.89       20.52      1.03 o 
   8   5   1        9.79        6.44      1.21 o 
   9   5   1        6.78        4.37      1.26 o 
  10   5   1        0.19        1.92      1.15 o 
  11   5   1        0.32        1.20      1.25 o 
   0   6   1      160.67      159.25      2.44 o 
   1   6   1       40.12       43.69      0.81 o 
   2   6   1       31.09       34.33      1.33 o 
   3   6   1      132.76      158.24      2.19 o 
   4   6   1        8.47        9.84      0.81 o 
   5   6   1       85.08       77.88      2.16 o 
   6   6   1        4.53        4.79      0.81 o 
   7   6   1        0.64        0.60      0.79 o 
   8   6   1        1.07        0.01      0.96 o 
   9   6   1        1.07        0.66      1.06 o 
  10   6   1        1.13        1.20      1.18 o 
   1   7   1        9.04       12.18      1.00 o 
   2   7   1        4.83        5.57      0.59 o 
   3   7   1       42.44       30.99      1.12 o 
   4   7   1      127.24      143.36      2.36 o 
   5   7   1        6.23        5.02      0.76 o 
   6   7   1        5.57        7.48      0.86 o 
   7   7   1       25.89       22.27      1.31 o 
   8   7   1        0.60        2.20      1.11 o 
   9   7   1        0.37        0.38      1.12 o 
  10   7   1        0.63        1.09      1.21 o 
   0   8   1       62.18       68.66      3.54 o 
   1   8   1      149.11      139.35      3.44 o 
   2   8   1      328.57      310.03      5.38 o 
   3   8   1        7.02        9.09      1.45 o 
   4   8   1       33.12       31.69      1.34 o 
   5   8   1       12.08       11.52      0.93 o 
   6   8   1       19.45       21.11      1.20 o 
   7   8   1       11.96       14.28      1.29 o 
   8   8   1        2.52        5.88      1.30 o 
   9   8   1        0.27        1.57      1.20 o 
   0   9   1      342.35      335.44      8.30 o 
   1   9   1       72.66       74.45      2.70 o 
   2   9   1      160.96      159.81      3.88 o 
   3   9   1       85.05       79.56      2.91 o 
   4   9   1       65.09       65.94      2.75 o 
   5   9   1        0.51        3.44      1.35 o 
   6   9   1        4.81        4.08      1.55 o 
   7   9   1        0.67       -1.04      3.62 o 
   8   9   1        3.22        4.23      1.81 o 
   0  10   1        6.42        5.51      2.02 o 
   1  10   1       56.18       53.17      2.72 o 
   2  10   1       77.20       77.47      2.96 o 
   3  10   1       21.77       20.65      2.04 o 
   4  10   1        1.59        1.77      1.41 o 
   5  10   1        8.17        8.81      1.73 o 
   6  10   1        2.18        3.30      1.58 o 
   7  10   1        0.33       -3.81      3.92 o 
   0  11   1        2.59        1.96      1.98 o 
   1  11   1        7.31       11.12      1.73 o 
   2  11   1       22.55       19.49      2.08 o 
   3  11   1       38.13       38.45      2.67 o 
   4  11   1        3.29        6.30      1.72 o 
   5  11   1       23.55       25.97      2.43 o 
   6  11   1        2.51        4.85      2.13 o 
   0  12   1        0.96        0.17      2.03 o 
   1  12   1        2.13        5.95      1.85 o 
   2  12   1        6.71        6.59      1.83 o 
   3  12   1        0.77        3.14      1.66 o 
   4  12   1        0.44        4.56      1.82 o 
   5  12   1        3.29        4.52      1.88 o 
   0  13   1       15.98       13.36      2.99 o 
   1  13   1        1.03        4.38      1.76 o 
   2  13   1        0.27        7.80      3.55 o 
   2   0   2     1672.13     1644.81     48.80 o 
   3   0   2     1859.66     1847.85     26.18 o 
   4   0   2       83.88       91.55      2.03 o 
   5   0   2      278.48      247.50      4.20 o 
   6   0   2        0.14       -0.07      0.57 o 
   7   0   2      191.48      183.38      3.42 o 
   8   0   2       18.08       15.93      1.34 o 
   9   0   2        1.88        1.18      0.96 o 
  10   0   2        2.28        2.30      1.16 o 
  11   0   2        0.60       -0.49      1.09 o 
   0   1   2     1892.54     1880.63     27.09 o 
   1   1   2     5138.52     5299.98     37.76 o 
   2   1   2    15344.91    14621.87    109.80 o 
   3   1   2      282.46      269.03      2.96 o 
   4   1   2      138.14      159.45      2.13 o 
   5   1   2      225.48      217.48      3.27 o 
   6   1   2       48.43       48.96      1.43 o 
   7   1   2       31.71       27.30      1.08 o 
   8   1   2       22.04       24.07      1.11 o 
   9   1   2        1.80        1.09      0.70 o 
  10   1   2        1.34        0.03      0.72 o 
  11   1   2        0.04       -0.37      0.79 o 
   0   2   2     1963.12     1947.12     48.51 o 
   1   2   2      187.65      192.27      1.79 o 
   2   2   2      731.41      655.26      4.97 o 
   3   2   2     2896.42     2705.87     33.74 o 
   4   2   2      834.72      905.75      6.55 o 
   5   2   2       32.81       29.98      0.81 o 
   6   2   2        2.87        1.79      0.63 o 
   7   2   2       42.48       46.49      1.24 o 
   8   2   2        5.02        5.43      0.71 o 
   9   2   2       14.00       15.61      1.07 o 
  10   2   2        1.83        0.60      0.96 o 
  11   2   2        0.51        1.11      0.90 o 
   0   3   2      295.92      273.90      4.65 o 
   1   3   2     1963.77     1737.65     14.33 o 
   2   3   2     1806.58     1745.34     12.44 o 
   3   3   2       83.06       84.68      1.11 o 
   4   3   2      209.03      254.69      2.89 o 
   5   3   2        7.85        8.21      0.60 o 
   6   3   2      125.35      140.28      1.77 o 
   7   3   2        4.93        3.56      0.58 o 
   8   3   2        5.24        7.53      0.85 o 
   9   3   2        1.50        1.93      0.76 o 
  10   3   2        7.83        8.27      0.99 o 
  11   3   2        1.47        1.47      0.90 o 
   0   4   2        2.44        1.24      0.92 o 
   1   4   2      379.39      451.35      7.00 o 
   2   4   2     1925.06     1999.82     15.47 o 
   3   4   2      214.64      191.50      1.83 o 
   4   4   2      349.38      319.43      3.02 o 
   5   4   2       17.28       17.17      0.72 o 
   6   4   2       17.97       16.57      0.91 o 
   7   4   2        1.39        1.24      0.58 o 
   8   4   2       20.48       20.22      1.14 o 
   9   4   2        8.46        8.45      1.27 o 
  10   4   2       12.98       12.76      1.18 o 
  11   4   2        0.67        1.75      1.30 o 
   0   5   2        7.11       11.92      0.86 o 
   1   5   2       15.94       14.10      0.54 o 
   2   5   2      186.61      184.97      2.14 o 
   3   5   2       32.95       32.14      1.02 o 
   4   5   2       12.78       12.31      0.64 o 
   5   5   2       14.17       15.51      0.79 o 
   6   5   2       45.16       51.64      1.17 o 
   7   5   2       26.41       21.75      1.12 o 
   8   5   2       33.90       36.15      1.79 o 
   9   5   2        0.71        2.14      1.11 o 
  10   5   2        2.34        2.02      1.47 o 
  11   5   2        3.73        3.94      1.38 o 
   0   6   2        2.50        0.04      0.52 o 
   1   6   2       86.59       98.53      1.28 o 
   2   6   2       57.12       53.85      1.14 o 
   3   6   2        1.96        4.86      0.63 o 
   4   6   2       97.61       76.48      1.73 o 
   5   6   2       47.29       43.57      1.48 o 
   6   6   2        1.89        1.18      0.75 o 
   7   6   2       13.18       14.23      1.27 o 
   8   6   2        5.02        3.56      1.11 o 
   9   6   2        3.85        7.27      1.37 o 
  10   6   2        0.29        2.45      1.26 o 
   0   7   2       29.52       16.91      3.08 o 
   1   7   2       42.77       44.77      2.19 o 
   2   7   2        4.14        1.12      0.54 o 
   3   7   2       34.64       29.69      1.13 o 
   4   7   2       78.38       85.69      1.77 o 
   5   7   2       62.87       64.34      1.66 o 
   6   7   2       25.66       24.67      1.20 o 
   7   7   2        1.28        2.23      1.24 o 
   8   7   2        1.95        1.07      1.45 o 
   9   7   2        0.53       -0.07      1.12 o 
  10   7   2        1.48        1.43      1.29 o 
   0   8   2      336.10      312.36      7.70 o 
   1   8   2       81.62       84.43      3.17 o 
   2   8   2      156.59      156.65      4.99 o 
   3   8   2       30.19       34.52      2.11 o 
   4   8   2       37.07       37.65      1.75 o 
   5   8   2        0.15       -0.02      0.67 o 
   6   8   2       11.92       12.79      1.04 o 
   7   8   2        2.23        0.54      0.86 o 
   8   8   2        0.28        1.78      1.10 o 
   9   8   2        2.12        0.83      1.19 o 
   0   9   2       23.40       32.03      3.09 o 
   1   9   2      101.40       86.50      4.59 o 
   2   9   2       40.87       42.54      2.44 o 
   3   9   2       19.27       19.57      1.90 o 
   4   9   2       37.85       46.73      2.57 o 
   5   9   2        8.61       12.35      1.68 o 
   6   9   2        3.53        4.10      1.99 o 
   7   9   2        4.63        8.36      2.47 o 
   8   9   2        1.57        4.09      1.74 o 
   0  10   2       37.90       36.82      3.45 o 
   1  10   2       15.46       18.05      1.92 o 
   2  10   2       13.55       14.20      1.79 o 
   3  10   2       34.71       34.28      2.37 o 
   4  10   2       27.21       30.00      2.30 o 
   5  10   2        0.67        2.87      1.47 o 
   6  10   2        5.85       10.43      2.47 o 
   7  10   2        2.99       -2.71      3.91 o 
   0  11   2       10.98        5.75      2.15 o 
   1  11   2        2.42        4.20      1.49 o 
   2  11   2        4.84        5.59      1.58 o 
   3  11   2       15.71       16.07      2.00 o 
   4  11   2       15.52       20.31      2.19 o 
   5  11   2       10.70       17.11      2.16 o 
   6  11   2        2.70        6.23      2.25 o 
   0  12   2        0.11        4.17      2.37 o 
   1  12   2        5.82       10.61      1.91 o 
   2  12   2        2.16        4.59      1.69 o 
   3  12   2        0.72        3.10      1.66 o 
   4  12   2        3.23        6.60      1.86 o 
   5  12   2        0.45        1.16      2.18 o 
   0  13   2        4.37        5.39      2.61 o 
   1  13   2        4.67        7.36      2.31 o 
   2  13   2        3.84       13.57      4.46 o 
   1   0   3     8000.92     7705.89    151.11 o 
   2   0   3     8091.83     7684.72    106.54 o 
   3   0   3       43.42       52.11      3.68 o 
   4   0   3     1013.40     1048.35     15.84 o 
   5   0   3       11.86        8.13      0.94 o 
   6   0   3       72.72       74.68      2.73 o 
   7   0   3       27.69       28.81      1.60 o 
   8   0   3        0.78        1.35      0.98 o 
   9   0   3        8.61        6.61      1.15 o 
  10   0   3        0.42        0.64      1.06 o 
  11   0   3        4.35        6.58      1.78 o 
   0   1   3      150.14      112.59      1.64 o 
   1   1   3      313.10      347.44      3.35 o 
   2   1   3     3040.17     3161.30     23.99 o 
   3   1   3      830.46      888.49      8.44 o 
   4   1   3       60.94       74.29      1.32 o 
   5   1   3       79.21       96.25      2.03 o 
   6   1   3       91.39      101.36      2.33 o 
   7   1   3        8.42        9.20      0.81 o 
   8   1   3        4.62        5.33      0.79 o 
   9   1   3       13.70       14.69      1.01 o 
  10   1   3        0.88        0.95      0.75 o 
  11   1   3        2.14        1.40      0.92 o 
   0   2   3       12.11       24.99      2.80 o 
   1   2   3      487.53      462.10      4.09 o 
   2   2   3     1864.86     2061.83     14.73 o 
   3   2   3      296.74      269.07      2.76 o 
   4   2   3      522.35      525.89      4.65 o 
   5   2   3       34.36       30.15      0.87 o 
   6   2   3       75.50       74.04      1.46 o 
   7   2   3       11.96        9.77      0.80 o 
   8   2   3       15.50       15.07      0.94 o 
   9   2   3        8.55        7.79      0.91 o 
  10   2   3        1.66        1.49      0.83 o 
  11   2   3        2.63        2.66      0.91 o 
   0   3   3     2427.85     2240.27     32.25 o 
   1   3   3       35.83       38.91      0.73 o 
   2   3   3       46.03       47.62      1.04 o 
   3   3   3      989.55     1007.49     10.09 o 
   4   3   3        8.10        6.39      0.85 o 
   5   3   3      118.83      106.92      1.43 o 
   6   3   3      107.53      101.89      1.61 o 
   7   3   3        3.33        1.51      0.86 o 
   8   3   3       20.58       19.93      1.13 o 
   9   3   3       10.52       11.42      1.02 o 
  10   3   3        3.58        3.94      1.02 o 
  11   3   3        0.28        0.75      0.87 o 
   0   4   3       12.06        9.18      0.76 o 
   1   4   3     1017.31      991.31      8.50 o 
   2   4   3     1238.53     1334.91     10.53 o 
   3   4   3     1225.74     1117.69      7.91 o 
   4   4   3      244.92      256.19      2.57 o 
   5   4   3       53.28       55.76      1.09 o 
   6   4   3       15.91       15.27      0.85 o 
   7   4   3       13.84       13.18      0.92 o 
   8   4   3       21.51       24.41      1.58 o 
   9   4   3        2.72        2.17      0.91 o 
  10   4   3        4.02        4.45      1.07 o 
  11   4   3        1.91        1.28      1.13 o 
   0   5   3       16.61       13.98      0.99 o 
   1   5   3       66.68       63.65      1.01 o 
   2   5   3      297.67      285.88      3.15 o 
   3   5   3      180.18      169.74      1.86 o 
   4   5   3      119.72      127.05      1.53 o 
   5   5   3       45.82       46.00      1.04 o 
   6   5   3        7.89        8.56      0.93 o 
   7   5   3        1.84        1.69      0.86 o 
   8   5   3       29.04       25.21      1.55 o 
   9   5   3        8.72        7.48      1.38 o 
  10   5   3        4.66        4.87      1.33 o 
  11   5   3        0.63        0.77      1.28 o 
   0   6   3        0.99        1.72      0.67 o 
   1   6   3      116.40      125.57      1.70 o 
   2   6   3       58.91       51.80      1.17 o 
   3   6   3      220.43      203.70      2.50 o 
   4   6   3       62.33       61.34      1.58 o 
   5   6   3        1.76        2.99      0.92 o 
   6   6   3       27.46       29.68      1.54 o 
   7   6   3       18.05       11.95      1.22 o 
   8   6   3        5.81        4.36      1.15 o 
   9   6   3        1.03       -0.54      1.03 o 
  10   6   3        0.13        1.11      1.21 o 
   0   7   3      229.07      213.72      8.20 o 
   1   7   3        5.13        7.40      0.95 o 
   2   7   3      129.39      114.16      2.06 o 
   3   7   3      131.87      129.00      2.15 o 
   4   7   3      105.48      104.29      1.94 o 
   5   7   3       38.12       36.55      1.40 o 
   6   7   3       14.74       12.88      1.10 o 
   7   7   3       15.55       13.95      1.34 o 
   8   7   3        4.34        1.69      1.13 o 
   9   7   3        0.54        1.04      1.14 o 
  10   7   3        1.98        4.34      1.35 o 
   0   8   3      455.59      419.88      9.28 o 
   1   8   3      162.62      152.28      3.60 o 
   2   8   3      187.22      177.22      4.49 o 
   3   8   3       14.89       15.59      1.30 o 
   4   8   3       49.19       48.39      1.92 o 
   5   8   3       12.66       13.63      1.07 o 
   6   8   3        5.51        4.32      0.82 o 
   7   8   3        0.45        0.19      0.85 o 
   8   8   3        6.11        6.70      1.36 o 
   9   8   3        1.64        3.42      1.26 o 
   0   9   3       23.94       18.61      2.61 o 
   1   9   3       26.19       23.29      1.97 o 
   2   9   3       34.40       32.74      2.92 o 
   3   9   3        8.34        7.92      1.53 o 
   4   9   3       49.85       59.31      3.35 o 
   5   9   3        5.65       10.74      1.67 o 
   6   9   3        0.51        2.98      1.77 o 
   7   9   3        3.57        1.68      1.35 o 
   8   9   3        3.80        3.55      3.01 o 
   0  10   3       45.41       40.87      3.55 o 
   1  10   3       15.19       14.57      1.80 o 
   2  10   3       32.16       31.05      2.98 o 
   3  10   3        9.71       11.29      1.73 o 
   4  10   3        9.22       10.90      1.72 o 
   5  10   3       11.96       16.62      1.98 o 
   6  10   3       20.70       26.23      2.83 o 
   7  10   3        1.71        2.05      2.28 o 
   0  11   3        0.12        2.04      1.95 o 
   1  11   3        2.53        1.28      1.42 o 
   2  11   3        2.36        3.37      1.54 o 
   3  11   3        9.71       16.21      2.04 o 
   4  11   3        5.31        8.24      1.78 o 
   5  11   3        6.14       12.57      2.01 o 
   6  11   3        2.40        1.89      2.13 o 
   0  12   3        5.55        7.32      2.41 o 
   1  12   3        2.47        5.86      1.71 o 
   2  12   3        2.12        0.66      1.56 o 
   3  12   3        1.68        4.38      1.92 o 
   4  12   3        8.82       10.49      2.32 o 
   5  12   3        8.70       10.77      2.10 o 
   0  13   3        0.07        4.98      2.60 o 
   1  13   3        2.01        4.06      3.73 o 
   2  13   3        1.44        8.75      3.82 o 
   0   0   4      258.62      255.12      5.61 o 
   1   0   4        4.10        1.20      0.38 o 
   3   0   4      306.06      272.33      5.04 o 
   4   0   4      668.58      607.11      7.97 o 
   5   0   4        8.83        4.11      0.99 o 
   6   0   4      102.26      106.99      2.69 o 
   7   0   4       70.63       66.48      3.28 o 
   8   0   4       76.00       73.12      2.54 o 
   9   0   4        0.01       -0.17      0.97 o 
  10   0   4       20.43       18.20      1.67 o 
  11   0   4       17.32       17.57      2.07 o 
   0   1   4        2.85        5.22      0.45 o 
   1   1   4     3633.56     3643.60     45.08 o 
   2   1   4     2525.57     2512.36     20.75 o 
   3   1   4      233.23      209.85      2.59 o 
   4   1   4     1154.92     1196.39      9.58 o 
   5   1   4      143.43      140.56      2.52 o 
   6   1   4       22.81       31.15      1.81 o 
   7   1   4        5.40        5.13      0.69 o 
   8   1   4       35.04       35.31      1.30 o 
   9   1   4       28.81       27.29      1.35 o 
  10   1   4        4.41        3.19      0.87 o 
  11   1   4        0.45        0.86      0.98 o 
   0   2   4     1461.40     1539.48     17.89 o 
   1   2   4     5628.73     5544.85     49.55 o 
   2   2   4      298.74      267.14      2.61 o 
   3   2   4      267.92      256.52      2.49 o 
   4   2   4      831.76      852.27      6.62 o 
   5   2   4       31.70       29.25      0.81 o 
   6   2   4       57.13       50.67      1.27 o 
   7   2   4       12.11       14.07      0.98 o 
   8   2   4       16.36       12.95      0.97 o 
   9   2   4        4.87        4.50      0.82 o 
  10   2   4        4.15        3.44      1.14 o 
  11   2   4        0.08       -0.67      0.85 o 
   0   3   4      142.20      136.08      2.12 o 
   1   3   4       43.96       31.16      0.85 o 
   2   3   4      400.69      423.31      3.68 o 
   3   3   4       57.85       57.82      1.03 o 
   4   3   4       98.08       96.67      1.44 o 
   5   3   4      618.38      579.21      5.55 o 
   6   3   4      221.04      219.15      2.91 o 
   7   3   4      163.67      155.95      2.35 o 
   8   3   4       18.61       17.27      1.14 o 
   9   3   4       22.95       23.14      1.28 o 
  10   3   4        4.07        3.61      0.92 o 
  11   3   4        3.20        3.96      1.00 o 
   0   4   4       21.99       22.53      1.69 o 
   1   4   4      787.37      846.21      8.16 o 
   2   4   4      405.50      453.71      4.44 o 
   3   4   4      189.52      174.36      1.85 o 
   4   4   4      114.33      119.84      1.58 o 
   5   4   4       61.67       78.05      1.27 o 
   6   4   4       62.68       55.72      1.18 o 
   7   4   4       50.55       47.96      1.42 o 
   8   4   4       25.65       27.18      1.26 o 
   9   4   4        5.01        3.69      0.84 o 
  10   4   4       12.24       13.12      1.41 o 
  11   4   4        0.56        1.16      1.09 o 
   0   5   4     1314.47     1361.16     17.11 o 
   1   5   4      236.05      256.61      4.01 o 
   2   5   4       69.01       69.79      1.34 o 
   3   5   4      455.47      535.64      4.44 o 
   4   5   4       44.36       41.74      1.18 o 
   5   5   4       79.25       82.60      1.34 o 
   6   5   4       28.79       28.31      1.05 o 
   7   5   4       44.19       43.18      1.80 o 
   8   5   4        7.87        7.38      1.02 o 
   9   5   4        4.59        6.41      1.33 o 
  10   5   4        0.11        0.79      1.16 o 
  11   5   4        0.05        0.56      1.31 o 
   0   6   4       31.25       34.32      1.58 o 
   1   6   4      119.69      133.12      2.37 o 
   2   6   4       29.18       35.95      1.10 o 
   3   6   4      275.50      264.91      3.27 o 
   4   6   4        3.26        2.28      0.66 o 
   5   6   4       23.36       18.54      1.14 o 
   6   6   4      120.86      115.34      2.50 o 
   7   6   4        4.33        5.71      1.14 o 
   8   6   4        5.63        4.12      1.05 o 
   9   6   4        1.58        1.18      1.15 o 
  10   6   4        2.17        4.55      1.40 o 
   0   7   4        0.09        1.97      1.39 o 
   1   7   4       86.08       75.81      2.53 o 
   2   7   4      441.83      419.84      5.40 o 
   3   7   4      112.19      117.69      1.99 o 
   4   7   4       84.58       90.34      1.94 o 
   5   7   4       54.84       34.65      1.59 o 
   6   7   4        1.58        1.18      0.87 o 
   7   7   4        5.14        3.24      1.13 o 
   8   7   4        0.47       -0.90      0.90 o 
   9   7   4        1.53        2.20      1.21 o 
  10   7   4        0.96        2.17      1.31 o 
   0   8   4      384.13      347.25     10.73 o 
   1   8   4        0.80        0.75      1.22 o 
   2   8   4      197.57      180.80      3.91 o 
   3   8   4      108.60       92.87      2.37 o 
   4   8   4        8.72       11.19      1.24 o 
   5   8   4       43.29       37.21      1.50 o 
   6   8   4       25.23       18.84      1.52 o 
   7   8   4       13.23       16.55      1.98 o 
   8   8   4        3.12        2.32      1.11 o 
   9   8   4        3.41        5.89      1.41 o 
   0   9   4       46.90       53.90      3.57 o 
   1   9   4      122.06      126.88      3.73 o 
   2   9   4       14.53       21.25      1.95 o 
   3   9   4        1.88        2.14      1.30 o 
   4   9   4        3.88        9.00      1.61 o 
   5   9   4        0.74        3.18      1.40 o 
   6   9   4        9.59       11.08      1.69 o 
   7   9   4        2.00        3.54      2.11 o 
   8   9   4        6.34        5.43      1.99 o 
   0  10   4       35.22       35.83      4.60 o 
   1  10   4        3.39        7.51      1.59 o 
   2  10   4       18.98       20.25      2.01 o 
   3  10   4        4.11        4.59      1.53 o 
   4  10   4        4.36        6.68      1.59 o 
   5  10   4        0.92        6.69      1.65 o 
   6  10   4        5.76        5.25      2.08 o 
   7  10   4        0.83        2.96      5.04 o 
   0  11   4        2.91        5.25      3.21 o 
   1  11   4        0.30        2.87      1.42 o 
   2  11   4        2.42        4.54      1.54 o 
   3  11   4        0.29        4.25      1.58 o 
   4  11   4        6.71        8.93      1.78 o 
   5  11   4       10.59       14.11      2.08 o 
   6  11   4        1.90        1.98      2.08 o 
   0  12   4        1.42        0.14      2.09 o 
   1  12   4        0.43        4.34      1.65 o 
   2  12   4        1.02        2.54      1.66 o 
   3  12   4        1.28        4.49      1.78 o 
   4  12   4        0.48        2.09      1.75 o 
   5  12   4        1.21        8.79      2.14 o 
   0  13   4        1.43        9.70      4.05 o 
   1  13   4        1.57        7.96      3.83 o 
   2  13   4        0.99        2.34      3.62 o 
   1   0   5     1178.28     1164.95     16.53 o 
   4   0   5       14.38       13.59      1.23 o 
   5   0   5      588.65      588.99      8.13 o 
   6   0   5      158.00      154.42      3.32 o 
   7   0   5        2.77        1.95      0.97 o 
   8   0   5       11.94       15.15      1.37 o 
   9   0   5        8.50       10.83      1.60 o 
  10   0   5       12.64       12.57      2.20 o 
  11   0   5        0.82        2.60      1.95 o 
   0   1   5     2600.90     2682.43     30.81 o 
   1   1   5     2823.17     2759.98     24.74 o 
   2   1   5     3743.03     3490.82     54.03 o 
   3   1   5       41.45       50.23      0.78 o 
   4   1   5      708.81      669.30      6.14 o 
   5   1   5      127.13      141.35      2.99 o 
   6   1   5       23.90       26.19      1.57 o 
   7   1   5       26.90       25.78      1.36 o 
   8   1   5        6.95        7.94      0.93 o 
   9   1   5       15.02       16.23      1.17 o 
  10   1   5        7.27        6.54      1.09 o 
  11   1   5       16.61       14.93      1.42 o 
   0   2   5      135.59      166.28      2.97 o 
   1   2   5      646.15      660.50      6.77 o 
   2   2   5       56.60       55.85      1.03 o 
   3   2   5      282.84      314.46      2.76 o 
   4   2   5      528.99      566.59      4.64 o 
   5   2   5       40.02       34.78      0.89 o 
   6   2   5       35.25       31.50      1.48 o 
   7   2   5       11.49       12.94      0.96 o 
   8   2   5       34.17       34.68      1.51 o 
   9   2   5        5.88        6.58      0.89 o 
  10   2   5        2.69        4.37      0.92 o 
  11   2   5        2.51        3.91      1.04 o 
   0   3   5        2.78        3.98      0.52 o 
   1   3   5      316.00      278.36      2.74 o 
   2   3   5      441.80      454.59      3.98 o 
   3   3   5      100.43      123.96      1.47 o 
   4   3   5      147.78      126.04      1.56 o 
   5   3   5      152.08      148.88      2.00 o 
   6   3   5      319.05      317.86      3.52 o 
   7   3   5        3.20        2.52      0.75 o 
   8   3   5       34.90       26.15      1.35 o 
   9   3   5        1.27        1.57      0.75 o 
  10   3   5        2.26        1.77      0.89 o 
  11   3   5        1.96        2.77      1.01 o 
   0   4   5      121.29      131.94      2.34 o 
   1   4   5      610.91      726.14      7.29 o 
   2   4   5      104.82      118.90      2.39 o 
   3   4   5      251.65      222.84      2.24 o 
   4   4   5      184.57      162.96      1.91 o 
   5   4   5       17.73       17.05      0.74 o 
   6   4   5       21.05       17.05      0.95 o 
   7   4   5       78.60       86.61      1.80 o 
   8   4   5       20.64       22.26      1.18 o 
   9   4   5       33.25       31.52      1.46 o 
  10   4   5        3.89        2.94      1.11 o 
  11   4   5        0.23        1.44      1.36 o 
   0   5   5     2880.99     2995.66     35.78 o 
   1   5   5      265.56      287.18      3.15 o 
   2   5   5      328.17      376.28      4.42 o 
   3   5   5       17.86       19.98      0.61 o 
   4   5   5      117.30      144.65      1.68 o 
   5   5   5      144.07      139.37      1.92 o 
   6   5   5       21.64       15.64      1.27 o 
   7   5   5       14.05       13.65      1.21 o 
   8   5   5        2.37        4.84      1.01 o 
   9   5   5       12.96       12.32      1.31 o 
  10   5   5        0.75       -0.77      1.59 o 
   0   6   5       76.39       64.96      3.56 o 
   1   6   5      165.80      161.77      2.61 o 
   2   6   5      224.22      228.24      3.46 o 
   3   6   5      155.17      143.03      1.99 o 
   4   6   5      359.38      347.40      3.72 o 
   5   6   5      125.82      142.12      2.48 o 
   6   6   5       34.97       33.29      1.65 o 
   7   6   5       13.74       13.07      1.60 o 
   8   6   5        1.27        2.34      1.14 o 
   9   6   5        5.40        6.26      1.33 o 
  10   6   5        0.52        0.04      1.24 o 
   0   7   5      418.42      367.71      5.99 o 
   1   7   5       80.08       79.15      2.43 o 
   2   7   5      298.88      294.15      4.25 o 
   3   7   5      118.07      111.65      2.36 o 
   4   7   5       59.56       56.98      1.63 o 
   5   7   5       50.91       48.48      1.60 o 
   6   7   5        2.95        0.89      0.95 o 
   7   7   5        7.58        7.79      1.27 o 
   8   7   5        8.82        6.24      1.19 o 
   9   7   5        2.34        3.69      1.24 o 
  10   7   5        1.31        1.45      1.46 o 
   0   8   5      101.20       92.79      4.50 o 
   1   8   5       58.36       54.63      2.97 o 
   2   8   5        9.10        6.61      1.40 o 
   3   8   5      109.38      101.08      2.53 o 
   4   8   5       81.66       80.21      2.33 o 
   5   8   5       23.12       18.08      1.48 o 
   6   8   5        0.02        0.83      0.81 o 
   7   8   5        2.79        5.86      1.15 o 
   8   8   5       13.01        9.78      1.35 o 
   9   8   5        0.98        0.55      1.22 o 
   0   9   5        0.51        1.49      2.04 o 
   1   9   5        9.04        6.89      1.46 o 
   2   9   5       47.90       47.57      2.56 o 
   3   9   5        0.20        0.02      1.30 o 
   4   9   5        5.12        5.63      1.46 o 
   5   9   5        8.99        9.42      1.61 o 
   6   9   5        3.11       -0.05      1.49 o 
   7   9   5        8.52       10.32      1.61 o 
   8   9   5        1.31       -0.66      1.53 o 
   0  10   5        0.00        3.92      2.06 o 
   1  10   5       10.52        7.33      1.55 o 
   2  10   5       15.54       14.40      2.36 o 
   3  10   5        2.51        5.33      1.54 o 
   4  10   5        0.59        1.67      1.37 o 
   5  10   5        1.88        4.86      1.87 o 
   6  10   5        3.64        3.12      2.38 o 
   7  10   5        0.14        4.39      3.47 o 
   0  11   5        4.51        5.00      2.17 o 
   1  11   5        1.02        0.80      1.32 o 
   2  11   5        4.04        3.03      1.48 o 
   3  11   5       11.22       14.24      1.95 o 
   4  11   5        2.13        4.13      1.63 o 
   5  11   5        4.20        9.63      1.86 o 
   6  11   5        2.15        0.26      8.72 o 
   0  12   5        0.04        0.35      2.15 o 
   1  12   5        3.85        2.56      1.63 o 
   2  12   5        2.63        4.09      1.86 o 
   3  12   5        2.18        6.65      1.81 o 
   4  12   5        3.79        8.35      3.17 o 
   1  13   5        1.37        5.99      3.56 o 
   0   0   6      865.24      807.70     16.68 o 
   1   0   6      133.58      134.72      2.72 o 
   2   0   6     2317.42     2302.61     45.70 o 
   4   0   6      217.51      194.37      4.21 o 
   5   0   6      123.89      123.36      3.38 o 
   6   0   6      156.14      169.97      4.43 o 
   7   0   6        2.46        2.70      1.86 o 
   8   0   6        0.30        0.74      1.35 o 
   9   0   6        0.12        0.09      1.79 o 
  10   0   6       35.57       34.25      2.54 o 
  11   0   6        4.62        5.31      1.55 o 
   0   1   6       41.63       36.03      1.10 o 
   1   1   6      348.84      309.99      3.23 o 
   3   1   6     1162.37     1162.17      9.99 o 
   4   1   6     1097.87     1060.20     10.11 o 
   5   1   6       21.60       25.89      1.89 o 
   6   1   6       12.63       15.12      1.47 o 
   7   1   6       53.54       54.55      2.89 o 
   8   1   6        1.06       -0.56      0.72 o 
   9   1   6       51.45       46.67      1.85 o 
  10   1   6        2.24        1.20      0.92 o 
  11   1   6        0.08        1.69      1.01 o 
   0   2   6     1594.70     1578.59     18.52 o 
   1   2   6      594.12      698.76      6.11 o 
   2   2   6      512.31      455.61     10.81 o 
   3   2   6      110.02      117.57      1.47 o 
   4   2   6      613.15      628.89      5.44 o 
   5   2   6        8.76       11.07      0.59 o 
   6   2   6      146.98      133.79      2.67 o 
   7   2   6      121.39      125.48      3.10 o 
   8   2   6        3.35        1.84      0.77 o 
   9   2   6       20.39       19.00      1.32 o 
  10   2   6       11.85       11.96      1.22 o 
  11   2   6        0.67        1.66      0.98 o 
   0   3   6      463.79      488.82      6.30 o 
   1   3   6     1101.26     1191.97     11.09 o 
   2   3   6      754.95      789.08      7.69 o 
   3   3   6      756.42      778.48      6.53 o 
   4   3   6       12.96       13.18      0.71 o 
   5   3   6      230.43      255.05      2.63 o 
   6   3   6       10.36       12.33      0.93 o 
   7   3   6       26.65       24.22      1.22 o 
   8   3   6       43.89       43.36      1.65 o 
   9   3   6        1.82        2.86      0.85 o 
  10   3   6        2.09        1.63      0.92 o 
  11   3   6        0.57        1.18      1.11 o 
   0   4   6      671.35      755.40     15.23 o 
   1   4   6     1219.79     1275.77     11.03 o 
   2   4   6      285.62      304.36      3.22 o 
   3   4   6       15.19       17.33      0.75 o 
   4   4   6       45.68       48.96      1.06 o 
   5   4   6       71.64       73.66      1.62 o 
   6   4   6      167.98      184.61      2.50 o 
   7   4   6      217.41      220.42      2.95 o 
   8   4   6       42.48       46.76      1.53 o 
   9   4   6        0.96        3.68      0.94 o 
  10   4   6        2.42        1.24      1.18 o 
  11   4   6        0.18        1.38      1.22 o 
   0   5   6      455.91      533.72     26.26 o 
   1   5   6      638.28      705.83      7.34 o 
   2   5   6      107.56      107.97      1.76 o 
   3   5   6       89.42       57.96      1.16 o 
   4   5   6      138.97      107.80      1.44 o 
   5   5   6      180.28      170.75      2.16 o 
   6   5   6       66.18       58.02      2.62 o 
   7   5   6       60.11       57.00      1.92 o 
   8   5   6       25.82       27.21      2.15 o 
   9   5   6       30.29       26.56      1.71 o 
  10   5   6       12.81       14.22      2.09 o 
   0   6   6      194.48      184.40      3.67 o 
   1   6   6       54.66       63.75      1.83 o 
   2   6   6       19.72       20.54      0.99 o 
   3   6   6       26.54       33.18      1.21 o 
   4   6   6      133.04      129.89      2.05 o 
   5   6   6       21.06       36.80      1.32 o 
   6   6   6       31.08       32.73      1.81 o 
   7   6   6        4.41        3.64      1.10 o 
   8   6   6        2.93        1.32      1.11 o 
   9   6   6        0.54       -0.23      1.08 o 
  10   6   6        0.27        1.81      1.50 o 
   0   7   6       88.39       77.14      2.42 o 
   1   7   6      130.18      116.49      2.30 o 
   2   7   6       59.29       64.73      2.70 o 
   3   7   6       33.05       34.28      1.52 o 
   4   7   6      298.32      284.89      4.15 o 
   5   7   6       46.74       41.38      1.54 o 
   6   7   6       25.77       24.72      1.66 o 
   7   7   6        4.80        3.78      1.13 o 
   8   7   6        3.50        3.44      1.22 o 
   9   7   6        5.41        4.85      1.56 o 
   0   8   6        2.72        3.49      1.81 o 
   1   8   6       51.09       44.85      2.34 o 
   2   8   6       26.41       35.50      1.73 o 
   3   8   6       69.06       54.14      2.02 o 
   4   8   6       38.13       40.07      1.96 o 
   5   8   6       25.41       25.23      1.87 o 
   6   8   6        1.55       -0.06      1.64 o 
   7   8   6        1.88        1.75      1.32 o 
   8   8   6        1.48       -0.30      1.58 o 
   9   8   6        5.64        8.45      1.78 o 
   0   9   6       45.28       37.49      3.20 o 
   1   9   6       44.26       39.11      2.34 o 
   2   9   6        2.74        5.81      1.43 o 
   3   9   6        9.33        9.23      1.62 o 
   4   9   6       12.32       12.30      2.59 o 
   5   9   6       14.30       15.51      1.81 o 
   6   9   6        7.59        7.93      1.70 o 
   7   9   6        2.82        0.62      1.70 o 
   8   9   6        0.98        0.33      1.55 o 
   0  10   6        0.00        0.79      1.77 o 
   1  10   6        0.15        1.74      1.34 o 
   2  10   6       14.77       17.22      1.90 o 
   3  10   6        3.71        5.14      1.51 o 
   4  10   6        0.61        2.47      1.39 o 
   5  10   6        0.61        0.95      1.95 o 
   6  10   6        2.95        6.61      2.55 o 
   7  10   6        0.27        1.62      2.33 o 
   0  11   6        4.38        7.50      2.28 o 
   1  11   6        2.73        5.63      1.56 o 
   2  11   6        5.32        4.69      1.51 o 
   3  11   6        1.21        3.62      1.59 o 
   4  11   6        1.68        3.23      1.60 o 
   5  11   6        4.79        5.21      2.08 o 
   6  11   6        0.85        5.96      3.85 o 
   0  12   6        6.89        8.48      2.70 o 
   1  12   6        1.17        5.41      1.76 o 
   2  12   6        1.08        3.81      1.70 o 
   3  12   6        0.04        4.82      1.79 o 
   4  12   6        0.51        6.20      1.91 o 
   1   0   7      151.67      154.58      3.08 o 
   2   0   7     1005.92      975.29     20.40 o 
   4   0   7      637.63      627.11     11.12 o 
   5   0   7       36.53       40.65      2.17 o 
   6   0   7        0.08       -0.39      1.08 o 
   7   0   7        7.61        6.94      1.47 o 
   8   0   7       11.75       13.01      1.92 o 
   9   0   7       28.97       28.54      2.23 o 
  10   0   7        7.51       12.50      2.25 o 
  11   0   7        0.09        0.51      1.35 o 
   0   1   7      300.54      295.04      5.00 o 
   1   1   7     1088.29     1054.56     11.06 o 
   2   1   7      525.62      563.41      7.12 o 
   3   1   7      664.27      728.17      6.56 o 
   4   1   7      734.19      721.38      8.19 o 
   5   1   7      144.62      136.55      3.94 o 
   6   1   7       10.91        9.89      1.16 o 
   7   1   7       33.80       35.81      1.71 o 
   8   1   7       30.76       36.64      1.92 o 
   9   1   7       31.13       30.45      1.72 o 
  10   1   7        4.72        5.05      1.07 o 
  11   1   7       12.15       13.54      1.39 o 
   0   2   7     1278.47     1228.64     18.09 o 
   1   2   7      437.44      376.74      4.41 o 
   2   2   7     1044.92     1022.16      9.58 o 
   3   2   7      267.22      284.48      2.77 o 
   4   2   7      573.35      592.02      5.56 o 
   5   2   7      169.11      171.35      2.50 o 
   6   2   7      358.96      353.50     12.34 o 
   7   2   7        2.04        1.46      0.88 o 
   8   2   7       22.35       19.03      1.34 o 
   9   2   7        2.36        3.91      1.02 o 
  10   2   7        0.39        1.11      0.93 o 
  11   2   7        1.24        0.37      0.96 o 
   0   3   7      955.49      952.14     14.35 o 
   1   3   7      918.80     1001.51      9.52 o 
   2   3   7       96.27      117.52      1.75 o 
   3   3   7      278.30      309.79      3.05 o 
   4   3   7       32.35       38.32      1.01 o 
   5   3   7       72.72       82.44      1.47 o 
   6   3   7       67.45       66.18      1.80 o 
   7   3   7        8.98        7.57      1.08 o 
   8   3   7       40.38       37.62      1.75 o 
   9   3   7        6.70        7.61      1.11 o 
  10   3   7        6.87        7.42      1.12 o 
  11   3   7        0.14       -0.51      0.94 o 
   0   4   7      357.79      381.50      5.28 o 
   1   4   7      614.05      723.95      7.01 o 
   2   4   7      371.48      404.38      3.99 o 
   3   4   7      389.76      470.45      4.34 o 
   4   4   7      115.90      105.30      1.65 o 
   5   4   7       83.91       76.72      1.48 o 
   6   4   7      137.97      124.75      2.23 o 
   7   4   7      118.66      119.02      2.13 o 
   8   4   7       44.97       48.71      1.84 o 
   9   4   7       15.36       19.75      1.96 o 
  10   4   7        7.53        7.63      1.42 o 
  11   4   7        2.71        3.84      1.36 o 
   0   5   7      107.76      114.55      3.09 o 
   1   5   7       91.32       93.48      1.33 o 
   2   5   7      180.73      179.29      2.17 o 
   3   5   7      193.92      198.93      2.34 o 
   4   5   7       39.70       46.37      1.21 o 
   5   5   7      143.70      136.08      2.32 o 
   6   5   7       42.72       38.64      1.60 o 
   7   5   7        1.37        4.84      0.99 o 
   8   5   7        0.48        1.82      1.20 o 
   9   5   7        6.40        9.31      1.60 o 
  10   5   7        0.53        3.32      1.50 o 
   0   6   7       65.05       80.20      2.41 o 
   1   6   7       84.29       91.09      1.64 o 
   2   6   7      249.79      256.71      3.35 o 
   3   6   7       28.24       24.05      1.25 o 
   4   6   7       45.90       46.71      1.73 o 
   5   6   7       67.91       68.59      1.97 o 
   6   6   7       34.68       41.61      1.97 o 
   7   6   7        3.76        5.57      2.88 o 
   8   6   7        7.04        7.67      1.57 o 
   9   6   7        3.53        4.23      1.82 o 
  10   6   7        3.90        2.47      1.46 o 
   0   7   7        3.60        4.95      1.12 o 
   1   7   7       52.52       59.21      1.85 o 
   2   7   7        7.41        5.90      1.09 o 
   3   7   7       23.04       26.60      1.39 o 
   4   7   7       21.62       20.69      1.34 o 
   5   7   7      125.27      116.12      2.60 o 
   6   7   7       33.39       32.35      2.22 o 
   7   7   7        1.73        0.83      1.26 o 
   8   7   7        0.80        0.58      2.19 o 
   9   7   7        1.78        5.50      1.56 o 
   0   8   7        1.88        3.92      1.77 o 
   1   8   7       46.06       45.61      2.37 o 
   2   8   7       68.50       61.41      2.04 o 
   3   8   7      108.49       97.79      2.58 o 
   4   8   7       47.90       43.89      2.19 o 
   5   8   7       11.02        9.53      1.35 o 
   6   8   7        5.02        7.72      3.52 o 
   7   8   7        0.45        0.15      1.55 o 
   8   8   7        0.62        1.49      1.36 o 
   9   8   7        1.48        3.45      1.52 o 
   0   9   7        1.60        1.88      1.72 o 
   1   9   7       15.15       14.63      1.80 o 
   2   9   7       14.36       13.97      1.69 o 
   3   9   7       22.72       21.15      1.94 o 
   4   9   7        1.31        4.10      1.38 o 
   5   9   7        2.58        3.16      1.11 o 
   6   9   7        5.37        7.75      1.73 o 
   7   9   7       10.26       13.43      2.04 o 
   8   9   7        4.86        4.78      1.75 o 
   0  10   7        3.23       -1.64      1.78 o 
   1  10   7        0.00        0.90      1.32 o 
   2  10   7        3.66        3.89      1.46 o 
   3  10   7        4.69        8.93      1.85 o 
   4  10   7        9.44        8.56      1.72 o 
   5  10   7        6.56       10.03      2.13 o 
   6  10   7        1.99        0.40      2.29 o 
   7  10   7        2.70        2.50      5.19 o 
   0  11   7        0.08        2.11      1.99 o 
   1  11   7        2.77        2.87      1.43 o 
   2  11   7        2.49        4.93      1.83 o 
   3  11   7       11.89       14.59      2.07 o 
   4  11   7        1.06        1.40      1.57 o 
   5  11   7        0.08        4.09      2.04 o 
   6  11   7        3.30       -0.26      2.34 o 
   0  12   7        5.40        8.80      6.88 o 
   1  12   7        5.34        5.77      1.79 o 
   2  12   7        1.58        9.07      1.88 o 
   3  12   7        0.04        3.15      1.78 o 
   4  12   7        1.14        4.01      1.83 o 
   0   0   8       57.81       74.02      2.80 o 
   1   0   8     1487.81     1467.90     21.00 o 
   2   0   8        0.78       -0.46      0.54 o 
   4   0   8      531.79      523.99      8.90 o 
   5   0   8      180.26      130.75      4.93 o 
   6   0   8      225.15      229.77      5.43 o 
   7   0   8      166.58      167.97      4.73 o 
   8   0   8       10.74       13.24      2.65 o 
   9   0   8       16.45       17.50      2.32 o 
  10   0   8       14.24       14.94      1.92 o 
  11   0   8        1.21        0.80      1.43 o 
   0   1   8     1927.88     1868.58     30.87 o 
   1   1   8      417.67      396.78      4.78 o 
   2   1   8        9.33       11.19      0.73 o 
   3   1   8       17.73       21.42      1.43 o 
   4   1   8      647.96      608.14      7.13 o 
   5   1   8      154.56      153.17      3.24 o 
   6   1   8       14.15       12.44      1.36 o 
   7   1   8        9.66       15.96      1.30 o 
   8   1   8      135.04      135.36      3.13 o 
   9   1   8       18.50       15.92      1.67 o 
  10   1   8        9.67        7.26      1.14 o 
  11   1   8        0.79        3.16      1.09 o 
   0   2   8      196.09      167.63      3.36 o 
   1   2   8      408.76      391.86      3.78 o 
   2   2   8      736.80      840.07      8.06 o 
   3   2   8      152.59      186.63      2.07 o 
   4   2   8      200.03      204.24      2.40 o 
   5   2   8       33.26       28.29      1.38 o 
   6   2   8       20.53       17.40      1.29 o 
   7   2   8        3.80        5.81      1.02 o 
   8   2   8       60.73       70.43      2.35 o 
   9   2   8       34.87       40.17      1.89 o 
  10   2   8        2.10        0.77      0.92 o 
  11   2   8        2.30        3.02      1.04 o 
   0   3   8       18.69       34.42      1.29 o 
   1   3   8      602.34      656.81      5.96 o 
   2   3   8     1378.59     1462.96     13.52 o 
   3   3   8      188.03      203.69      2.47 o 
   4   3   8       78.49       91.84      1.46 o 
   5   3   8       38.25       46.26      1.33 o 
   6   3   8      121.61      124.53      2.43 o 
   7   3   8       18.62       20.59      1.56 o 
   8   3   8       14.54       14.28      1.34 o 
   9   3   8        0.96        2.14      0.97 o 
  10   3   8        1.79        3.54      1.00 o 
  11   3   8        0.96        1.43      1.10 o 
   0   4   8        2.73        5.64      0.76 o 
   1   4   8       91.35      109.44      1.60 o 
   2   4   8      160.00      173.73      2.17 o 
   3   4   8       28.69       32.23      0.96 o 
   4   4   8      179.81      189.53      2.35 o 
   5   4   8       37.86       39.84      1.35 o 
   6   4   8       18.20       19.78      1.23 o 
   7   4   8       29.11       30.32      1.41 o 
   8   4   8        9.49        8.11      1.09 o 
   9   4   8       34.68       31.17      2.61 o 
  10   4   8        3.33        3.94      1.29 o 
  11   4   8        3.31        2.94      1.36 o 
   0   5   8      326.94      330.22      4.84 o 
   1   5   8       61.46       86.78      1.35 o 
   2   5   8       98.98      106.61      1.63 o 
   3   5   8       10.84       14.55      0.75 o 
   4   5   8        5.56        3.31      0.75 o 
   5   5   8      178.50      174.95      2.66 o 
   6   5   8       41.02       47.49      2.24 o 
   7   5   8       51.23       53.25      2.30 o 
   8   5   8       30.24       31.58      1.93 o 
   9   5   8        8.02        6.94      1.58 o 
  10   5   8        0.74        2.95      1.54 o 
   0   6   8       28.46       30.10      2.05 o 
   1   6   8        9.38        5.97      0.75 o 
   2   6   8       37.96       33.05      1.29 o 
   3   6   8       46.52       41.51      1.40 o 
   4   6   8       25.57       23.95      1.21 o 
   5   6   8       29.63       21.87      1.20 o 
   6   6   8       87.14       77.94      2.55 o 
   7   6   8       46.88       42.95      2.53 o 
   8   6   8        4.35        5.73      1.65 o 
   9   6   8        4.39        3.62      3.06 o 
  10   6   8        0.27        1.34      1.48 o 
   0   7   8       73.46       70.90      2.94 o 
   1   7   8       68.81       62.90      1.82 o 
   2   7   8       19.70       16.43      1.20 o 
   3   7   8       89.63       79.11      2.22 o 
   4   7   8       35.09       29.38      1.52 o 
   5   7   8       10.41        9.89      1.16 o 
   6   7   8       38.38       39.20      3.46 o 
   7   7   8        6.75        7.46      1.51 o 
   8   7   8        2.27        2.68      1.43 o 
   9   7   8        5.64        7.66      1.99 o 
   0   8   8       18.84       26.19      2.71 o 
   1   8   8       16.25       15.12      1.30 o 
   2   8   8        3.90        4.05      1.00 o 
   3   8   8       10.04       10.43      1.42 o 
   4   8   8        8.03        8.76      1.37 o 
   5   8   8       29.79       32.75      3.02 o 
   6   8   8       10.94       10.26      2.12 o 
   7   8   8        0.73        1.21      1.34 o 
   8   8   8        0.44        1.19      2.27 o 
   9   8   8        2.72        2.73      1.47 o 
   0   9   8        0.23        2.04      1.90 o 
   1   9   8       28.89       25.16      2.03 o 
   2   9   8       16.64       17.42      1.84 o 
   3   9   8        1.40        2.16      1.30 o 
   4   9   8        2.68        4.22      2.16 o 
   5   9   8        2.20        2.20      1.17 o 
   6   9   8        2.64        1.75      1.43 o 
   7   9   8        1.98        0.47      1.64 o 
   8   9   8        1.49        3.53      1.76 o 
   0  10   8       11.92       11.61      2.45 o 
   1  10   8        2.54        1.45      1.86 o 
   2  10   8       10.47       11.17      1.75 o 
   3  10   8        3.88        4.55      1.48 o 
   4  10   8        1.97       -0.57      1.60 o 
   5  10   8        0.72        3.07      3.06 o 
   6  10   8        1.68       -0.68      2.42 o 
   7  10   8        7.07        8.62      3.51 o 
   0  11   8       22.32       23.19      3.16 o 
   1  11   8        6.07        8.15      1.72 o 
   2  11   8        1.56        3.46      1.48 o 
   3  11   8        1.48        1.58      1.56 o 
   4  11   8        2.70        2.67      1.65 o 
   5  11   8        3.33        2.89      2.18 o 
   6  11   8        5.78       12.26      4.11 o 
   0  12   8        4.86        3.32      2.45 o 
   1  12   8        9.21       12.71      3.58 o 
   2  12   8        0.21        2.52      1.61 o 
   3  12   8        0.89        3.67      1.70 o 
   4  12   8        4.77       10.47      2.82 o 
   1   0   9     1056.13      995.36     14.74 o 
   2   0   9     1416.45     1519.25     22.00 o 
   3   0   9      199.65      225.39      6.57 o 
   4   0   9      174.48      104.26      4.03 o 
   5   0   9       41.36       36.99      3.07 o 
   6   0   9       32.96       36.42      2.43 o 
   7   0   9        9.04       11.30      2.89 o 
   8   0   9       73.34       82.21      4.45 o 
   9   0   9       27.96       33.22      2.82 o 
  10   0   9        0.36        0.36      1.32 o 
  11   0   9        7.13        7.12      1.72 o 
   0   1   9        6.61        4.64      0.81 o 
   1   1   9      549.18      561.48      6.36 o 
   2   1   9      965.41     1038.09     17.08 o 
   3   1   9        9.97       11.21      1.46 o 
   4   1   9      606.00      666.60      9.01 o 
   5   1   9      105.56       97.53      2.62 o 
   6   1   9      268.18      275.41      5.47 o 
   7   1   9       12.16       11.96      1.82 o 
   8   1   9        8.83        6.07      1.13 o 
   9   1   9       32.50       32.01      1.98 o 
  10   1   9        8.07       11.05      2.00 o 
  11   1   9        0.80        0.33      1.00 o 
   0   2   9      332.99      380.45      5.29 o 
   1   2   9      146.23      122.22      1.66 o 
   2   2   9      248.14      291.34      3.09 o 
   3   2   9      589.28      640.94      5.54 o 
   4   2   9      545.48      564.39      5.40 o 
   5   2   9       23.36       30.24      1.60 o 
   6   2   9      169.85      154.20      3.07 o 
   7   2   9      148.48      143.22      3.16 o 
   8   2   9       45.92       49.67      2.80 o 
   9   2   9        3.38        5.65      1.12 o 
  10   2   9        3.00        4.43      1.15 o 
  11   2   9        0.21        1.88      1.00 o 
   0   3   9      804.93      879.01     11.01 o 
   1   3   9       19.10       23.05      0.84 o 
   2   3   9      302.50      316.98      3.36 o 
   3   3   9      123.14      127.73      1.87 o 
   4   3   9      339.30      337.58      3.41 o 
   5   3   9      104.56       97.35      2.05 o 
   6   3   9       35.12       33.07      1.48 o 
   7   3   9      149.48      142.91      4.50 o 
   8   3   9       48.45       52.98      2.11 o 
   9   3   9       22.49       22.18      1.55 o 
  10   3   9        6.62        7.79      1.26 o 
  11   3   9        9.39       13.16      2.08 o 
   0   4   9       62.77       67.88      1.87 o 
   1   4   9      556.11      581.72      5.50 o 
   2   4   9       26.35       18.94      0.78 o 
   3   4   9       54.11       56.60      1.22 o 
   4   4   9       37.36       32.65      1.08 o 
   5   4   9      110.37      106.00      1.97 o 
   6   4   9        5.90        6.48      1.16 o 
   7   4   9      117.87      114.47      2.55 o 
   8   4   9       40.09       36.28      1.74 o 
   9   4   9        6.37        7.73      2.03 o 
  10   4   9        3.03        5.07      1.59 o 
   0   5   9       12.81        9.60      0.97 o 
   1   5   9       34.42       23.38      1.02 o 
   2   5   9      139.64      146.77      2.05 o 
   3   5   9        5.68        9.70      0.72 o 
   4   5   9       49.27       36.32      1.49 o 
   5   5   9       14.19       12.03      1.10 o 
   6   5   9        8.45       10.61      1.27 o 
   7   5   9        7.84       12.41      1.37 o 
   8   5   9       23.44       26.24      1.82 o 
   9   5   9        1.71        0.96      1.59 o 
  10   5   9       12.37       15.04      2.48 o 
   0   6   9       25.86       18.07      1.76 o 
   1   6   9       35.65       37.64      1.29 o 
   2   6   9       28.97       32.96      1.33 o 
   3   6   9       45.29       40.10      1.72 o 
   4   6   9       44.03       38.65      1.46 o 
   5   6   9       18.62       17.71      1.56 o 
   6   6   9        3.51        5.40      1.15 o 
   7   6   9       26.96       23.37      1.72 o 
   8   6   9        6.39        9.74      1.64 o 
   9   6   9        0.26        4.23      1.47 o 
  10   6   9        2.91        0.78      1.48 o 
   0   7   9      191.17      161.31      3.76 o 
   1   7   9       14.81       15.47      1.19 o 
   2   7   9       68.13       68.55      1.96 o 
   3   7   9       35.21       29.64      1.51 o 
   4   7   9        5.82        9.05      1.09 o 
   5   7   9        5.45        4.92      1.17 o 
   6   7   9        8.50        9.52      1.53 o 
   7   7   9        4.61        4.11      1.73 o 
   8   7   9        4.02        5.04      1.89 o 
   9   7   9        2.87        4.34      2.60 o 
   0   8   9        0.01       -0.82      1.44 o 
   1   8   9       48.51       39.23      2.35 o 
   2   8   9       35.17       33.99      1.76 o 
   3   8   9       42.17       40.10      2.13 o 
   4   8   9        2.95        5.19      1.71 o 
   5   8   9        5.75        7.36      1.59 o 
   6   8   9        1.36        0.65      1.86 o 
   7   8   9        5.98        6.85      1.57 o 
   8   8   9        1.60        2.02      1.68 o 
   9   8   9        0.33        2.57      5.10 o 
   0   9   9        1.92       -0.57      1.71 o 
   1   9   9       33.73       35.92      2.29 o 
   2   9   9       27.43       21.71      2.00 o 
   3   9   9        4.45        4.27      1.39 o 
   4   9   9        8.53       13.36      1.74 o 
   5   9   9        3.09        3.74      1.91 o 
   6   9   9       14.09        6.80      2.89 o 
   7   9   9        3.68        4.26      2.09 o 
   8   9   9        0.32        0.21      1.88 o 
   0  10   9       32.45       30.14      3.26 o 
   1  10   9        2.41        2.87      1.45 o 
   2  10   9        0.73        3.03      1.45 o 
   3  10   9        3.63        2.56      1.44 o 
   4  10   9        6.49        5.89      1.62 o 
   5  10   9       14.86       14.36      2.27 o 
   6  10   9        1.69        0.25      2.35 o 
   7  10   9        6.99        9.22      2.81 o 
   0  11   9        1.12        3.76      2.25 o 
   1  11   9        9.46       11.16      1.90 o 
   2  11   9       15.96       19.64      2.19 o 
   3  11   9        1.89        2.90      1.68 o 
   4  11   9        3.65        6.05      1.77 o 
   5  11   9        0.51        2.56      3.72 o 
   0  12   9        4.41        6.28      3.92 o 
   1  12   9        0.10        2.69      1.70 o 
   2  12   9        0.55        2.33      1.70 o 
   3  12   9        1.26        0.23      1.92 o 
   4  12   9        1.18        9.19      4.16 o 
   0   0  10      410.38      522.67     11.92 o 
   1   0  10       82.88       83.55      2.75 o 
   2   0  10      268.35      265.36      5.09 o 
   3   0  10        0.77        0.21      0.71 o 
   4   0  10       36.59       33.89      2.89 o 
   6   0  10        0.66       -0.33      1.08 o 
   7   0  10      182.83      179.03      6.23 o 
   8   0  10        1.72        5.08      1.58 o 
   9   0  10        8.82        7.11      2.24 o 
  10   0  10        0.00        1.94      1.58 o 
  11   0  10        2.20        3.06      1.54 o 
   0   1  10       55.05       82.62      4.05 o 
   1   1  10     2255.29     2419.82     24.58 o 
   2   1  10     1859.09     1981.54     20.08 o 
   3   1  10      168.25      208.17      3.13 o 
   4   1  10       83.65      103.95      2.23 o 
   5   1  10      116.42      125.61      3.03 o 
   6   1  10        4.09        2.16      0.89 o 
   7   1  10      222.85      237.13      4.19 o 
   8   1  10       22.86       19.28      1.56 o 
   9   1  10       27.74       29.36      1.93 o 
  10   1  10        1.80        4.40      1.15 o 
  11   1  10        3.17        2.64      1.08 o 
   0   2  10      240.65      308.50      4.58 o 
   1   2  10      569.87      588.85      5.50 o 
   2   2  10       40.25       40.73      1.05 o 
   3   2  10      267.00      268.00      3.28 o 
   4   2  10      168.33      185.91      2.31 o 
   5   2  10       25.48       25.37      1.58 o 
   6   2  10      130.18      125.03      2.84 o 
   7   2  10      213.47      218.24      4.15 o 
   8   2  10       48.34       44.68      2.64 o 
   9   2  10        6.20        5.30      1.21 o 
  10   2  10       23.93       26.42      1.77 o 
  11   2  10        2.24        3.64      1.10 o 
   0   3  10      688.60      837.95     10.65 o 
   1   3  10      174.19      170.25      2.36 o 
   2   3  10      212.97      210.82      2.54 o 
   3   3  10      240.35      230.64      2.78 o 
   4   3  10       27.54       22.53      0.88 o 
   5   3  10       11.28       10.26      0.99 o 
   6   3  10      136.14      134.08      2.61 o 
   7   3  10       51.52       57.75      2.12 o 
   8   3  10       43.40       46.21      2.05 o 
   9   3  10       19.77       21.46      1.55 o 
  10   3  10        1.84        3.43      1.18 o 
  11   3  10        2.53        4.42      1.43 o 
   0   4  10      155.05      193.58      3.43 o 
   1   4  10      391.53      417.37      4.25 o 
   2   4  10      135.55      110.71      1.77 o 
   3   4  10       84.42       79.64      1.54 o 
   4   4  10       80.35       82.32      1.55 o 
   5   4  10      398.03      382.11      4.81 o 
   6   4  10       21.60       23.54      1.33 o 
   7   4  10       39.03       43.76      1.76 o 
   8   4  10        5.37        9.66      1.55 o 
   9   4  10       10.34        8.57      1.58 o 
  10   4  10        3.89        4.76      1.59 o 
   0   5  10       18.29       18.59      1.24 o 
   1   5  10       21.49       23.67      0.95 o 
   2   5  10      168.48      177.09      2.37 o 
   3   5  10      112.11       91.47      1.71 o 
   4   5  10        9.18        4.92      0.83 o 
   5   5  10        9.72       13.66      1.29 o 
   6   5  10       31.80       33.82      1.84 o 
   7   5  10        5.84        5.77      1.14 o 
   8   5  10       21.25       26.13      1.81 o 
   9   5  10        2.33        4.06      1.42 o 
  10   5  10        3.98        4.88      1.56 o 
   0   6  10        8.44        7.46      1.48 o 
   1   6  10       18.51       29.34      1.23 o 
   2   6  10      163.39      142.46      2.33 o 
   3   6  10       12.95       11.00      0.97 o 
   4   6  10       42.59       47.55      1.58 o 
   5   6  10       56.46       50.26      2.06 o 
   6   6  10       32.38       36.13      1.94 o 
   7   6  10       25.59       22.87      1.74 o 
   8   6  10        0.89        1.85      1.32 o 
   9   6  10        9.31       12.73      2.88 o 
  10   6  10        1.84        4.63      3.80 o 
   0   7  10        0.02        0.20      1.03 o 
   1   7  10       13.95       11.00      1.13 o 
   2   7  10        1.83       -0.18      0.83 o 
   3   7  10      126.15      121.61      2.59 o 
   4   7  10        5.57        6.28      1.03 o 
   5   7  10       19.03       18.30      1.77 o 
   6   7  10        9.04        7.97      1.72 o 
   7   7  10       23.09       26.30      2.21 o 
   8   7  10        5.21        4.90      1.57 o 
   9   7  10        3.33        7.27      2.11 o 
   0   8  10        5.86        8.50      2.96 o 
   1   8  10        0.72       -0.03      0.87 o 
   2   8  10       32.45       28.10      1.87 o 
   3   8  10       10.71       12.21      1.56 o 
   4   8  10       47.43       48.47      2.30 o 
   5   8  10        4.94        3.81      1.78 o 
   6   8  10       13.18       11.40      2.35 o 
   7   8  10        5.04        2.30      1.90 o 
   8   8  10        8.00        6.64      1.67 o 
   0   9  10        2.32        3.95      2.06 o 
   1   9  10       56.82       46.61      3.48 o 
   2   9  10        7.64       11.18      2.11 o 
   3   9  10        6.31        6.96      1.51 o 
   4   9  10        7.20        9.39      1.50 o 
   5   9  10        0.86        0.44      3.59 o 
   6   9  10        1.70        0.93      2.14 o 
   7   9  10        2.75        1.48      1.94 o 
   8   9  10        0.42       -2.42      2.42 o 
   0  10  10       36.61       34.57      3.56 o 
   1  10  10        2.87        5.29      1.49 o 
   2  10  10       11.33        9.51      1.71 o 
   3  10  10       13.73       15.54      1.97 o 
   4  10  10        0.13        3.05      1.52 o 
   5  10  10        6.27       10.03      5.25 o 
   6  10  10        0.93        1.42      3.67 o 
   7  10  10        1.13        0.68      4.45 o 
   0  11  10        2.44        4.33      2.25 o 
   1  11  10        3.48        4.60      1.69 o 
   2  11  10        0.33       -0.16      1.43 o 
   3  11  10        4.04        2.69      1.67 o 
   4  11  10        0.57        2.81      1.87 o 
   5  11  10        3.76        5.30      2.79 o 
   0  12  10        7.45       11.15      2.90 o 
   1  12  10        8.37        9.48      1.96 o 
   2  12  10        2.64        5.41      1.82 o 
   3  12  10        2.64        8.99      5.31 o 
   1   0  11      826.24      952.10     14.42 o 
   2   0  11      326.92      308.01      5.79 o 
   3   0  11        0.92        0.13      0.80 o 
   4   0  11        0.67        0.82      0.28 o 
   6   0  11       10.89       11.00      3.39 o 
   7   0  11       26.42       25.92      2.31 o 
   8   0  11       27.79       25.90      2.51 o 
   9   0  11       15.81       14.60      2.19 o 
  10   0  11       12.75       16.43      2.43 o 
  11   0  11        0.00        0.30      1.45 o 
   0   1  11     1264.18     1381.95     28.47 o 
   1   1  11     1434.90     1484.10     17.67 o 
   2   1  11      312.14      280.98      3.80 o 
   3   1  11      231.09      267.59      3.79 o 
   4   1  11      162.20      185.25      2.56 o 
   5   1  11       58.74       67.65      2.00 o 
   6   1  11      186.43      196.55      3.60 o 
   7   1  11       19.90       21.33      1.55 o 
   8   1  11       47.45       53.37      2.12 o 
   9   1  11       19.73       19.30      1.68 o 
  10   1  11        9.89        8.21      1.41 o 
  11   1  11        0.03        0.51      1.08 o 
   0   2  11      102.94      108.61      3.18 o 
   1   2  11       49.72       48.32      1.20 o 
   2   2  11      228.93      240.50      2.81 o 
   3   2  11      174.30      181.11      2.55 o 
   4   2  11      261.36      246.50      4.54 o 
   5   2  11      314.55      297.38      5.10 o 
   6   2  11      216.43      213.95      5.18 o 
   7   2  11       32.03       35.98      1.90 o 
   8   2  11       10.72       11.15      1.72 o 
   9   2  11        4.98        3.09      1.14 o 
  10   2  11        0.55        1.97      1.07 o 
  11   2  11        5.23        6.19      1.40 o 
   0   3  11      108.12      120.39      2.57 o 
   1   3  11      222.61      249.03      2.89 o 
   2   3  11       29.50       24.51      0.96 o 
   3   3  11      334.62      313.62      3.79 o 
   4   3  11       42.31       30.16      1.96 o 
   5   3  11      152.05      146.43      2.65 o 
   6   3  11      158.63      148.02      3.40 o 
   7   3  11       25.14       26.47      1.65 o 
   8   3  11        1.61        0.78      1.07 o 
   9   3  11       18.74       20.76      1.74 o 
  10   3  11        1.37        3.39      1.12 o 
   0   4  11       42.20       43.68      1.77 o 
   1   4  11      497.89      503.37      5.00 o 
   2   4  11      215.39      197.75      2.57 o 
   3   4  11       83.55       77.91      1.58 o 
   4   4  11      212.42      178.15      2.35 o 
   5   4  11      131.50      151.85      2.73 o 
   6   4  11       45.49       45.08      1.72 o 
   7   4  11        4.02        4.56      0.98 o 
   8   4  11        1.29        0.08      1.84 o 
   9   4  11        0.67        2.22      1.33 o 
  10   4  11        1.81        3.96      1.49 o 
   0   5  11        0.87        5.35      1.02 o 
   1   5  11       14.12       15.59      0.88 o 
   2   5  11       28.16       36.42      1.12 o 
   3   5  11      172.20      178.33      2.84 o 
   4   5  11       42.37       43.52      1.51 o 
   5   5  11       71.14       78.91      2.53 o 
   6   5  11       26.00       28.50      1.74 o 
   7   5  11        0.69        1.40      1.06 o 
   8   5  11        9.20        9.68      1.33 o 
   9   5  11        4.57        3.50      1.39 o 
  10   5  11        4.35        8.79      2.81 o 
   0   6  11        7.21        5.36      1.82 o 
   1   6  11       29.11       23.85      1.24 o 
   2   6  11        2.42        0.13      0.76 o 
   3   6  11       19.12       15.57      1.08 o 
   4   6  11       37.66       36.32      1.46 o 
   5   6  11      114.10      106.32      2.75 o 
   6   6  11       17.25       16.32      1.52 o 
   7   6  11       18.74       20.78      1.70 o 
   8   6  11        4.17        5.71      2.01 o 
   9   6  11        0.95       -0.56      1.53 o 
   0   7  11       75.45       80.50      3.89 o 
   1   7  11        0.39        0.93      0.86 o 
   2   7  11        1.10        0.62      0.86 o 
   3   7  11       30.14       30.85      1.79 o 
   4   7  11       40.99       42.71      1.64 o 
   5   7  11        6.15        8.86      1.48 o 
   6   7  11       16.40       15.31      1.80 o 
   7   7  11        6.83        5.39      1.51 o 
   8   7  11        6.94        7.29      1.61 o 
   9   7  11        7.11       14.82      2.65 o 
   0   8  11       21.26       25.24      1.96 o 
   1   8  11       25.83       25.14      1.62 o 
   2   8  11       19.55       18.86      1.68 o 
   3   8  11        0.92        0.27      1.12 o 
   4   8  11       10.75        9.27      1.46 o 
   5   8  11        6.98        8.22      2.08 o 
   6   8  11        0.96        2.09      1.85 o 
   7   8  11        2.27        0.02      1.77 o 
   8   8  11        1.70        2.29      3.13 o 
   0   9  11        1.41        0.85      1.86 o 
   1   9  11       20.12       23.56      2.51 o 
   2   9  11        2.32        2.61      1.31 o 
   3   9  11       13.94       12.34      1.71 o 
   4   9  11        7.30        8.54      1.47 o 
   5   9  11        5.09        1.50      4.14 o 
   6   9  11        0.40       -1.06      1.85 o 
   7   9  11       10.61        9.10      4.63 o 
   0  10  11       26.20       23.53      3.03 o 
   1  10  11        2.05        5.44      1.58 o 
   2  10  11        5.83        6.28      1.62 o 
   3  10  11        7.92       10.07      2.08 o 
   4  10  11        3.68        4.23      2.18 o 
   5  10  11       11.86       14.44      3.06 o 
   6  10  11        0.32       -1.58      2.96 o 
   0  11  11        2.08        0.77      2.25 o 
   1  11  11        3.51        2.54      1.63 o 
   2  11  11       29.57       31.76      2.58 o 
   3  11  11        1.65        4.52      1.70 o 
   4  11  11        6.12        7.88      2.24 o 
   5  11  11        0.87        0.90      2.94 o 
   0  12  11        0.03        0.14      2.29 o 
   1  12  11        1.41        1.37      2.01 o 
   2  12  11        2.55        1.78      2.83 o 
   3  12  11        1.81        9.57      2.87 o 
   0   0  12     3450.44     3533.07     70.01 o 
   1   0  12       25.00       18.07      1.47 o 
   2   0  12      725.58      775.15     14.45 o 
   3   0  12      449.46      480.25      8.44 o 
   4   0  12       11.67        9.58      1.80 o 
   5   0  12      303.20      322.40      9.57 o 
   6   0  12       15.60       10.25      1.62 o 
   7   0  12       12.33       16.22      2.42 o 
   8   0  12       84.39       82.17      4.54 o 
   9   0  12       14.82       11.42      2.04 o 
  10   0  12        0.46        1.61      1.73 o 
  11   0  12        0.10        0.41      1.91 o 
   0   1  12      918.75      567.01     13.23 o 
   1   1  12      114.85      112.90      2.45 o 
   2   1  12      166.95      170.10      2.79 o 
   3   1  12      108.33      105.86      2.25 o 
   4   1  12      168.40      166.71      2.98 o 
   5   1  12       29.47       28.82      1.51 o 
   6   1  12      141.60      150.26      3.11 o 
   7   1  12       23.47       23.64      1.63 o 
   8   1  12        0.37        1.14      1.02 o 
   9   1  12        2.21        1.46      1.58 o 
  10   1  12        2.56        1.06      1.17 o 
  11   1  12        2.40        4.35      1.63 o 
   0   2  12      828.88      927.78     11.83 o 
   1   2  12      754.81      891.89      8.09 o 
   2   2  12      184.72      185.29      2.40 o 
   3   2  12       14.28       16.46      0.99 o 
   4   2  12       58.27       46.62      1.49 o 
   5   2  12       22.29       28.03      1.58 o 
   6   2  12      105.91      111.49      2.68 o 
   7   2  12       27.17       26.36      1.70 o 
   8   2  12       22.32       16.45      1.73 o 
   9   2  12       17.23       19.95      1.71 o 
  10   2  12        3.36        2.66      1.15 o 
   0   3  12      215.22      213.75      3.75 o 
   1   3  12       20.98       26.16      1.02 o 
   2   3  12       68.27       68.80      1.49 o 
   3   3  12       62.17       72.61      2.59 o 
   4   3  12      309.69      304.75      3.58 o 
   5   3  12      406.08      421.86      5.70 o 
   6   3  12        8.99        9.30      1.16 o 
   7   3  12        1.56        1.28      1.02 o 
   8   3  12        2.43        1.38      1.73 o 
   9   3  12       21.83       21.94      1.78 o 
  10   3  12        8.65        7.54      1.41 o 
   0   4  12      103.36      114.54      2.74 o 
   1   4  12      165.98      161.49      2.31 o 
   2   4  12       90.58       92.26      1.75 o 
   3   4  12      188.08      177.66      2.49 o 
   4   4  12       11.57       15.36      0.93 o 
   5   4  12       62.42       75.49      2.01 o 
   6   4  12       23.45       25.91      1.72 o 
   7   4  12       12.32       12.62      1.89 o 
   8   4  12        1.92        3.80      1.37 o 
   9   4  12        3.30        3.22      3.08 o 
  10   4  12        0.73        2.15      1.52 o 
   0   5  12        1.83        2.46      1.00 o 
   1   5  12      190.69      177.59      2.49 o 
   2   5  12        6.66        6.76      0.79 o 
   3   5  12      366.66      381.90      4.41 o 
   4   5  12      114.42      110.14      2.17 o 
   5   5  12      155.18      143.16      3.13 o 
   6   5  12       22.31       18.90      1.87 o 
   7   5  12        8.50        7.49      1.28 o 
   8   5  12        0.69        1.54      2.11 o 
   9   5  12        8.91        7.48      1.66 o 
  10   5  12        3.46        6.82      1.76 o 
   0   6  12       10.94       18.53      2.05 o 
   1   6  12       20.04       20.72      1.26 o 
   2   6  12       32.15       38.60      1.48 o 
   3   6  12       69.71       75.93      1.89 o 
   4   6  12        2.08        0.41      0.80 o 
   5   6  12       62.67       60.32      2.23 o 
   6   6  12       52.66       58.54      2.24 o 
   7   6  12        3.42        3.20      1.19 o 
   8   6  12        1.57        5.88      2.02 o 
   9   6  12        4.95        4.65      1.95 o 
   0   7  12        0.96       -0.91      1.32 o 
   1   7  12        3.54        0.35      0.86 o 
   2   7  12       23.95       25.50      1.52 o 
   3   7  12       12.06       12.11      1.25 o 
   4   7  12       18.19       18.06      1.46 o 
   5   7  12       10.80       11.01      1.60 o 
   6   7  12       21.75       25.20      2.11 o 
   7   7  12        7.64        9.68      1.98 o 
   8   7  12       18.11       16.16      2.02 o 
   9   7  12        1.32       -1.55      1.55 o 
   0   8  12        4.17        4.56      1.39 o 
   1   8  12       22.28       21.83      1.76 o 
   2   8  12       25.81       28.97      1.95 o 
   3   8  12       19.76       16.94      1.62 o 
   4   8  12       15.17       13.98      1.84 o 
   5   8  12        0.19        3.00      2.23 o 
   6   8  12        0.24        1.34      1.89 o 
   7   8  12        0.01       -0.28      1.72 o 
   8   8  12        4.34        5.23      2.04 o 
   0   9  12        2.66        1.20      2.71 o 
   1   9  12        4.67        4.45      1.69 o 
   2   9  12        4.81        3.83      1.42 o 
   3   9  12        6.23        7.11      1.43 o 
   4   9  12       22.14       22.47      2.23 o 
   5   9  12        1.80        0.33      1.74 o 
   6   9  12        0.54       -0.22      3.96 o 
   7   9  12        4.09        3.21      2.05 o 
   0  10  12        7.86        9.88      2.68 o 
   1  10  12        4.98        2.47      1.48 o 
   2  10  12        0.79        0.27      1.30 o 
   3  10  12        8.35       10.97      2.03 o 
   4  10  12        4.25        6.63      2.13 o 
   5  10  12        4.19        3.28      2.33 o 
   6  10  12        0.55       -0.72      2.20 o 
   0  11  12        0.00        3.91      2.42 o 
   1  11  12        0.74        0.92      2.19 o 
   2  11  12        0.82        2.29      1.67 o 
   3  11  12        2.11        4.64      1.74 o 
   4  11  12        3.39        6.19      2.16 o 
   0  12  12        7.34        8.41      3.08 o 
   1  12  12        0.24        0.94      1.74 o 
   2  12  12        1.45        1.06      3.27 o 
   1   0  13       18.70       18.60      1.57 o 
   2   0  13        4.68        5.19      1.15 o 
   3   0  13      101.41      104.74      4.75 o 
   5   0  13      190.92      181.57      4.78 o 
   6   0  13       21.17       24.37      2.19 o 
   7   0  13        4.98        5.99      1.55 o 
   8   0  13        0.00        0.92      1.46 o 
   9   0  13        0.00       -0.56      3.31 o 
  10   0  13        0.56        3.26      2.76 o 
   0   1  13       19.39       20.94      1.60 o 
   1   1  13      148.08      138.60      2.87 o 
   2   1  13       96.99      109.06      2.22 o 
   3   1  13        6.53        8.90      0.90 o 
   4   1  13        1.75        2.09      0.84 o 
   5   1  13       25.31       27.29      1.53 o 
   6   1  13        6.17        5.36      1.05 o 
   7   1  13      106.53       95.19      2.62 o 
   8   1  13        4.63        2.39      1.26 o 
   9   1  13        5.38        4.67      1.22 o 
  10   1  13        3.71        5.14      1.36 o 
   0   2  13        2.63        3.64      0.93 o 
   1   2  13      247.15      253.83      3.03 o 
   2   2  13      108.85      129.26      2.19 o 
   3   2  13      238.58      218.09      3.94 o 
   4   2  13        3.16       -0.22      0.49 o 
   5   2  13      197.62      197.49      3.51 o 
   6   2  13       30.41       27.23      1.65 o 
   7   2  13       48.17       55.24      2.16 o 
   8   2  13       12.36        8.83      1.31 o 
   9   2  13        5.26        2.52      1.16 o 
  10   2  13        0.19       -0.16      1.12 o 
   0   3  13      116.89       98.81      2.52 o 
   1   3  13      589.02      573.68      5.66 o 
   2   3  13      104.48      108.75      1.89 o 
   3   3  13       18.19       18.80      1.05 o 
   4   3  13      457.90      436.52      5.28 o 
   5   3  13       17.96       21.13      1.33 o 
   6   3  13       15.95       17.18      1.38 o 
   7   3  13        5.01        6.06      1.18 o 
   8   3  13        5.73        6.23      1.33 o 
   9   3  13        6.12        8.07      1.37 o 
  10   3  13        5.40        6.25      1.60 o 
   0   4  13       53.84       72.03      2.27 o 
   1   4  13       83.82       84.94      1.75 o 
   2   4  13       83.05       87.69      1.77 o 
   3   4  13      567.57      543.30      6.46 o 
   4   4  13      159.17      144.71      2.39 o 
   5   4  13      122.25      124.41      2.53 o 
   6   4  13        9.23       11.62      1.23 o 
   7   4  13        4.04        4.91      1.10 o 
   8   4  13       15.56       17.68      1.89 o 
   9   4  13        4.11        6.01      1.54 o 
  10   4  13        0.61        1.99      1.84 o 
   0   5  13      235.67      268.40      6.86 o 
   1   5  13      103.26       89.34      1.83 o 
   2   5  13      135.20      116.93      2.06 o 
   3   5  13      239.10      265.67      3.52 o 
   4   5  13       15.18       13.96      1.19 o 
   5   5  13        3.03        3.16      1.09 o 
   6   5  13        9.99        9.87      1.28 o 
   7   5  13        6.12        6.24      1.24 o 
   8   5  13        3.92        6.36      2.84 o 
   9   5  13        0.78        2.58      1.62 o 
  10   5  13        2.87        3.42      1.57 o 
   0   6  13       70.80       60.54      5.29 o 
   1   6  13      110.60      112.84      3.02 o 
   2   6  13       69.52       75.86      1.88 o 
   3   6  13       81.38       80.15      2.14 o 
   4   6  13       99.37       96.11      2.33 o 
   5   6  13       73.45       80.54      2.56 o 
   6   6  13       31.97       26.81      1.80 o 
   7   6  13       14.80       10.70      1.46 o 
   8   6  13       31.91       34.29      2.63 o 
   9   6  13        3.49        6.11      3.55 o 
   0   7  13       23.63       17.29      2.17 o 
   1   7  13        8.37        6.44      1.11 o 
   2   7  13      124.23      107.30      2.81 o 
   3   7  13       19.55       17.63      2.02 o 
   4   7  13       24.01       23.09      1.72 o 
   5   7  13        0.41       -0.16      1.19 o 
   6   7  13        1.39       -0.78      1.61 o 
   7   7  13        3.27        5.02      2.12 o 
   8   7  13        1.23        4.32      1.60 o 
   9   7  13        3.58        3.11      1.94 o 
   0   8  13        0.02       -0.49      1.10 o 
   1   8  13       28.52       29.64      1.70 o 
   2   8  13        6.58        7.85      2.07 o 
   3   8  13        0.38        1.87      1.57 o 
   4   8  13        5.47        7.85      1.60 o 
   5   8  13        2.56        3.17      1.89 o 
   6   8  13        5.85        6.92      2.07 o 
   7   8  13        0.61        1.36      4.21 o 
   8   8  13        0.56        0.51      1.91 o 
   0   9  13        8.95       11.19      2.50 o 
   1   9  13        0.54       -0.34      1.27 o 
   2   9  13        3.17        2.66      1.73 o 
   3   9  13        6.60        5.79      1.43 o 
   4   9  13        2.10        3.00      3.33 o 
   5   9  13        0.48        1.16      1.83 o 
   6   9  13        1.03        1.63      2.14 o 
   7   9  13        1.74       -0.34      1.96 o 
   0  10  13        2.35       10.09      2.66 o 
   1  10  13        1.45        1.14      1.48 o 
   2  10  13        8.12        5.61      1.75 o 
   3  10  13        8.21        8.82      1.79 o 
   4  10  13        0.51       -0.26      2.96 o 
   5  10  13        2.21        6.65      2.57 o 
   0  11  13        0.19        0.96      2.38 o 
   1  11  13        3.88        8.40      1.92 o 
   2  11  13       12.60       13.30      2.44 o 
   3  11  13        1.46        2.00      2.39 o 
   4  11  13        0.68       -1.81      2.33 o 
   0  12  13        0.06        1.82      2.80 o 
   1  12  13        0.28        3.08      2.54 o 
   2  12  13        2.83        9.24      3.00 o 
   0   0  14      255.39      313.87      8.60 o 
   1   0  14       85.32       95.42      3.03 o 
   2   0  14       66.75       58.28      2.44 o 
   3   0  14      146.24      188.33      6.44 o 
   4   0  14        0.80        1.28      0.73 o 
   5   0  14        0.00       -1.14      1.14 o 
   6   0  14       14.16       10.43      1.79 o 
   7   0  14        5.33        6.06      1.60 o 
   8   0  14        1.87        0.99      2.13 o 
   9   0  14        0.64        1.98      1.64 o 
  10   0  14        0.03        0.23      1.59 o 
   0   1  14      159.43      151.45      3.78 o 
   1   1  14      156.05      161.58      3.47 o 
   2   1  14       52.34       63.15      2.08 o 
   3   1  14       12.24       10.58      1.19 o 
   4   1  14       10.62       10.24      1.08 o 
   5   1  14       73.01       70.05      2.15 o 
   6   1  14       81.59       76.14      2.30 o 
   7   1  14        5.53        6.03      1.14 o 
   8   1  14        7.50        7.43      1.28 o 
   9   1  14        3.05        2.85      1.20 o 
  10   1  14        2.14        2.38      1.20 o 
   0   2  14       24.84       25.03      1.53 o 
   1   2  14       77.93       86.42      1.67 o 
   2   2  14      206.44      201.08      3.30 o 
   3   2  14       30.81       32.80      1.76 o 
   4   2  14        1.33       -0.07      0.79 o 
   5   2  14       31.93       31.06      1.67 o 
   6   2  14       22.20       16.25      1.44 o 
   7   2  14        9.15        9.57      1.30 o 
   8   2  14        1.04       -0.95      0.95 o 
   9   2  14        4.63        5.64      1.28 o 
  10   2  14        0.42        0.57      1.21 o 
   0   3  14      162.61      124.46      2.89 o 
   1   3  14       74.56       71.44      1.62 o 
   2   3  14      347.52      373.00      4.14 o 
   3   3  14       45.99       52.95      1.60 o 
   4   3  14      100.84       99.65      2.25 o 
   5   3  14       74.01       71.02      2.78 o 
   6   3  14        8.88        7.32      1.13 o 
   7   3  14       33.57       33.54      1.88 o 
   8   3  14        1.74        1.97      1.03 o 
   9   3  14        2.83        3.11      1.30 o 
  10   3  14        2.85        3.41      1.57 o 
   0   4  14       90.49      106.92      2.85 o 
   1   4  14       10.95       15.88      1.02 o 
   2   4  14      261.60      253.96      3.25 o 
   3   4  14       54.00       49.54      1.71 o 
   4   4  14       94.37      100.17      2.23 o 
   5   4  14       53.81       49.95      1.73 o 
   6   4  14       19.05       20.74      1.39 o 
   7   4  14        4.83        2.14      1.29 o 
   8   4  14        2.46        2.90      1.35 o 
   9   4  14        0.88        3.36      1.82 o 
  10   4  14        0.16        0.70      1.41 o 
   0   5  14      258.68      224.94      4.30 o 
   1   5  14      297.90      265.20      3.85 o 
   2   5  14       75.93       70.01      1.73 o 
   3   5  14      330.44      339.67      4.17 o 
   4   5  14       77.91       77.69      2.36 o 
   5   5  14       45.94       47.42      2.07 o 
   6   5  14       12.57       13.06      1.45 o 
   7   5  14       12.44       16.27      1.60 o 
   8   5  14       13.38       12.68      2.52 o 
   9   5  14        0.50       -0.06      1.43 o 
   0   6  14        3.04        4.56      1.70 o 
   1   6  14      436.53      410.53      5.99 o 
   2   6  14       87.75       86.63      2.05 o 
   3   6  14       43.86       43.19      1.61 o 
   4   6  14       23.46       23.49      1.65 o 
   5   6  14       17.55       18.84      1.90 o 
   6   6  14        5.15        5.62      1.29 o 
   7   6  14        3.95        5.62      1.33 o 
   8   6  14        0.89        4.25      1.43 o 
   9   6  14        0.82        5.32      2.14 o 
   0   7  14       73.93       54.41      3.17 o 
   1   7  14      173.15      152.28      3.43 o 
   2   7  14       97.90       99.21      2.53 o 
   3   7  14        1.00        1.21      1.08 o 
   4   7  14        0.86        1.36      1.44 o 
   5   7  14        0.41       -1.00      1.00 o 
   6   7  14        1.91        2.03      1.39 o 
   7   7  14       12.45       13.99      3.29 o 
   8   7  14        7.33        8.00      1.71 o 
   0   8  14        2.96        8.26      1.61 o 
   1   8  14       12.65       12.28      1.34 o 
   2   8  14       11.89        6.97      1.44 o 
   3   8  14        2.46        2.14      1.24 o 
   4   8  14       15.30       12.81      2.52 o 
   5   8  14        7.91        4.36      1.91 o 
   6   8  14        2.37        2.58      1.97 o 
   7   8  14        6.52        5.57      2.37 o 
   8   8  14        0.84        1.18      1.96 o 
   0   9  14        6.57        6.30      2.24 o 
   1   9  14       36.26       32.85      2.39 o 
   2   9  14        5.00        2.53      1.76 o 
   3   9  14        4.64        3.22      1.40 o 
   4   9  14        0.36       -1.53      1.53 o 
   5   9  14        8.91        3.95      2.31 o 
   6   9  14        0.74       -0.91      3.38 o 
   7   9  14        2.67        1.32      2.57 o 
   0  10  14        9.40       16.75      3.20 o 
   1  10  14        5.34        9.00      1.82 o 
   2  10  14        0.42        2.70      1.51 o 
   3  10  14        2.61        5.17      1.64 o 
   4  10  14        2.71        4.24      2.35 o 
   5  10  14        9.13        9.77      4.56 o 
   0  11  14        1.57        1.89      2.40 o 
   1  11  14        0.69        3.61      1.75 o 
   2  11  14        0.09        2.82      1.82 o 
   3  11  14        0.32        3.07      1.90 o 
   0  12  14        0.50        0.87      4.39 o 
   1  12  14        0.69       -4.00      4.00 o 
   1   0  15       59.31       74.98      2.81 o 
   2   0  15        0.19        0.81      1.13 o 
   3   0  15       13.45       18.01      2.44 o 
   4   0  15        0.02       -1.09      1.70 o 
   5   0  15       17.51       17.99      1.93 o 
   6   0  15      139.48      119.62      4.16 o 
   7   0  15        0.06       -0.32      1.23 o 
   8   0  15        8.79        5.47      1.72 o 
   9   0  15        1.52        1.81      1.62 o 
  10   0  15        0.27        1.18      3.76 o 
   0   1  15       10.61        9.66      1.39 o 
   1   1  15       65.83       81.37      2.45 o 
   2   1  15       46.14       53.69      3.08 o 
   3   1  15       73.24       80.27      2.45 o 
   4   1  15       88.60       74.92      2.24 o 
   5   1  15       39.53       37.83      1.83 o 
   6   1  15        5.60        3.34      1.00 o 
   7   1  15       30.22       33.05      1.91 o 
   8   1  15        7.02        7.29      1.25 o 
   9   1  15        0.27       -0.49      1.08 o 
  10   1  15        1.54        0.97      1.59 o 
   0   2  15      709.45      419.08     11.00 o 
   1   2  15       27.65       26.93      1.81 o 
   2   2  15        6.63       10.06      1.25 o 
   3   2  15      395.23      387.03      6.11 o 
   4   2  15       47.45       46.07      1.91 o 
   5   2  15       22.36       18.31      1.43 o 
   6   2  15        0.89        1.67      0.99 o 
   7   2  15       11.66       11.90      1.37 o 
   8   2  15        1.76        0.08      1.08 o 
   9   2  15       11.25        9.64      1.46 o 
  10   2  15        1.06        2.42      1.27 o 
   0   3  15      154.49      153.27      4.85 o 
   1   3  15       78.07       85.56      1.79 o 
   2   3  15       76.01       84.36      1.84 o 
   3   3  15      848.88      880.70      8.39 o 
   4   3  15       21.69       24.48      1.39 o 
   5   3  15        4.56        5.30      1.03 o 
   6   3  15       22.80       24.59      1.64 o 
   7   3  15        0.72        0.28      0.99 o 
   8   3  15        0.07       -0.20      1.00 o 
   9   3  15        0.22        0.57      1.16 o 
  10   3  15        1.44        1.40      1.48 o 
   0   4  15       90.04      108.98      4.22 o 
   1   4  15       76.09       91.34      1.93 o 
   2   4  15      114.47      109.51      2.10 o 
   3   4  15      149.60      125.25      2.26 o 
   4   4  15       54.77       54.09      1.79 o 
   5   4  15      110.07      104.35      2.40 o 
   6   4  15       11.96       11.89      1.29 o 
   7   4  15        4.58        3.86      1.34 o 
   8   4  15        1.46        3.31      2.22 o 
   9   4  15        0.88        1.39      1.56 o 
   0   5  15      189.84      215.34      5.85 o 
   1   5  15       83.85       97.43      2.06 o 
   2   5  15      176.53      189.46      2.85 o 
   3   5  15      101.28      114.10      2.30 o 
   4   5  15       71.40       69.52      3.35 o 
   5   5  15       10.08       11.18      1.39 o 
   6   5  15       20.82       19.21      1.65 o 
   7   5  15        2.80        3.95      1.39 o 
   8   5  15        8.79       11.85      1.82 o 
   9   5  15        0.20       -0.46      1.42 o 
   0   6  15       79.33       81.93      8.98 o 
   1   6  15      295.87      343.46      5.42 o 
   2   6  15       39.14       29.26      1.71 o 
   3   6  15       35.48       23.77      1.35 o 
   4   6  15        7.93        5.67      1.26 o 
   5   6  15        0.06        1.51      1.35 o 
   6   6  15       23.74       21.75      1.73 o 
   7   6  15       18.65       21.05      1.81 o 
   8   6  15        5.82        9.02      2.37 o 
   9   6  15        3.77        0.77      1.79 o 
   0   7  15       21.75       40.89      3.08 o 
   1   7  15       14.03       14.74      1.55 o 
   2   7  15       14.42       11.29      1.29 o 
   3   7  15      114.34      107.38      2.76 o 
   4   7  15        9.93        6.63      1.79 o 
   5   7  15        7.55        6.47      1.57 o 
   6   7  15       16.29       17.56      1.93 o 
   7   7  15        9.12       14.50      1.96 o 
   8   7  15        2.08        5.68      3.13 o 
   0   8  15       37.25       36.13      5.86 o 
   1   8  15       21.76       18.63      1.54 o 
   2   8  15        1.40        4.15      1.61 o 
   3   8  15        0.54        1.13      1.21 o 
   4   8  15        6.43        5.85      1.95 o 
   5   8  15        1.18        0.98      1.83 o 
   6   8  15        6.44       10.49      2.40 o 
   7   8  15        0.20       -1.74      1.74 o 
   0   9  15       14.17       17.47      2.79 o 
   1   9  15        4.74        3.43      1.44 o 
   2   9  15        3.17        0.16      1.69 o 
   3   9  15        8.91        9.00      1.57 o 
   4   9  15        4.88        3.24      2.05 o 
   5   9  15        2.33        1.05      2.48 o 
   6   9  15        3.56        4.22      3.72 o 
   0  10  15        1.36        1.55      2.29 o 
   1  10  15        3.30        4.98      1.81 o 
   2  10  15        1.45        1.77      2.02 o 
   3  10  15        3.93        7.12      3.90 o 
   4  10  15        2.25        1.98      4.04 o 
   5  10  15        2.07       -1.47      3.58 o 
   0  11  15        3.13        3.05      3.51 o 
   1  11  15        0.19       -0.60      1.62 o 
   2  11  15        0.28        5.31      1.80 o 
   3  11  15        0.24       -0.11      2.51 o 
   0   0  16      217.69      195.42      6.86 o 
   1   0  16        7.02        5.67      1.46 o 
   2   0  16        3.47        3.61      2.42 o 
   3   0  16       94.99       79.40      5.05 o 
   4   0  16       59.11       53.16      5.65 o 
   5   0  16        0.22       -0.62      1.19 o 
   6   0  16        7.44        8.15      1.67 o 
   7   0  16        6.80        6.16      1.72 o 
   8   0  16        0.39        0.58      1.43 o 
   9   0  16        0.04        2.02      1.61 o 
  10   0  16        0.80       -0.63      3.88 o 
   0   1  16      420.37      384.94     10.34 o 
   1   1  16       65.76       64.35      2.28 o 
   2   1  16        9.32        5.02      1.12 o 
   3   1  16       41.39       53.57      2.17 o 
   4   1  16        6.26        3.80      1.05 o 
   5   1  16       86.71       77.26      2.30 o 
   6   1  16       10.77       10.28      1.28 o 
   7   1  16        0.19       -0.89      0.89 o 
   8   1  16        4.60        5.02      1.19 o 
   9   1  16        0.66        1.56      1.14 o 
  10   1  16        0.61        0.43      1.18 o 
   1   2  16      214.82      161.83      6.12 o 
   2   2  16      294.09      312.42      5.30 o 
   3   2  16        1.19        1.28      0.96 o 
   4   2  16        9.30       10.08      1.19 o 
   5   2  16       22.97       27.62      1.69 o 
   6   2  16       31.97       31.62      1.83 o 
   7   2  16       10.06        8.75      1.23 o 
   8   2  16        2.99        2.93      1.16 o 
   9   2  16        2.44        1.60      1.21 o 
  10   2  16        1.63        1.78      1.42 o 
   0   3  16       42.84       45.04      4.04 o 
   1   3  16      412.82      378.19      4.49 o 
   2   3  16       49.17       54.53      1.80 o 
   3   3  16       54.06       51.11      2.58 o 
   4   3  16      240.97      211.97      3.78 o 
   5   3  16       45.11       53.73      2.07 o 
   6   3  16       34.67       30.88      2.61 o 
   7   3  16        4.72        5.36      1.20 o 
   8   3  16        6.83        8.67      1.34 o 
   9   3  16        2.83        0.15      1.31 o 
  10   3  16        0.80        1.49      1.82 o 
   0   4  16        0.83        1.02      1.17 o 
   1   4  16      299.32      306.80      4.53 o 
   2   4  16      172.62      178.63      2.77 o 
   3   4  16      200.46      211.75      3.05 o 
   4   4  16       10.33       10.31      1.09 o 
   5   4  16       33.38       35.05      1.67 o 
   6   4  16        5.31        5.93      1.34 o 
   7   4  16        5.82        3.66      1.40 o 
   8   4  16        1.05        3.12      1.46 o 
   9   4  16        1.06       -1.58      2.04 o 
   0   5  16      139.17      168.25      3.76 o 
   1   5  16       38.04       45.21      1.63 o 
   2   5  16       39.79       41.78      1.73 o 
   3   5  16       69.30       64.54      1.79 o 
   4   5  16      154.19      156.28      4.33 o 
   5   5  16       26.01       23.57      1.73 o 
   6   5  16        1.51        2.23      1.19 o 
   7   5  16       14.79       18.89      1.95 o 
   8   5  16        0.48        2.44      1.44 o 
   9   5  16        0.38        1.73      1.45 o 
   0   6  16        0.07       -1.40      1.57 o 
   1   6  16      465.69      441.85      6.46 o 
   2   6  16       52.48       53.25      2.17 o 
   3   6  16       96.55       81.53      2.05 o 
   4   6  16        0.76        1.40      1.12 o 
   5   6  16        7.60        7.63      1.31 o 
   6   6  16        1.56        3.21      1.22 o 
   7   6  16        5.25        6.76      1.85 o 
   8   6  16        0.41       -0.86      1.43 o 
   0   7  16      196.23      181.26      5.38 o 
   1   7  16        8.50        9.17      1.46 o 
   2   7  16        2.45        3.28      1.30 o 
   3   7  16       46.25       47.09      2.04 o 
   4   7  16        2.80        3.54      1.48 o 
   5   7  16       10.32       10.72      2.04 o 
   6   7  16       11.16       14.52      1.85 o 
   7   7  16        2.00        4.99      1.60 o 
   8   7  16        0.48        1.46      5.64 o 
   0   8  16       17.88       18.80      2.51 o 
   1   8  16        8.74        7.57      1.28 o 
   2   8  16       35.73       36.33      1.98 o 
   3   8  16       10.30        8.84      1.62 o 
   4   8  16       15.51       15.60      2.49 o 
   5   8  16        0.28       -0.80      2.43 o 
   6   8  16        0.92        2.61      2.01 o 
   7   8  16        1.84        1.65      1.99 o 
   0   9  16        0.54        1.91      2.11 o 
   1   9  16        3.53        0.52      2.04 o 
   2   9  16       11.92       11.28      2.23 o 
   3   9  16        1.61        2.21      1.52 o 
   4   9  16        0.33       -1.01      1.57 o 
   5   9  16        6.65        6.53      2.31 o 
   6   9  16        0.05        0.55      2.04 o 
   0  10  16        6.42        9.51      5.36 o 
   1  10  16        3.39        6.85      1.81 o 
   2  10  16        3.12        0.92      1.97 o 
   3  10  16        2.16        3.79      1.84 o 
   4  10  16        3.37        6.23      4.20 o 
   0  11  16        6.12        5.10      9.40 o 
   1  11  16        4.31        7.20      1.97 o 
   2  11  16        2.20        1.75      4.75 o 
   3  11  16        3.45       10.83      3.79 o 
   1   0  17        3.55        3.36      1.87 o 
   2   0  17       49.58       62.03      4.22 o 
   3   0  17       54.42       57.68      2.91 o 
   4   0  17        4.54        5.23      1.55 o 
   5   0  17      106.35      100.55      3.85 o 
   6   0  17       19.40       16.25      2.62 o 
   7   0  17        1.09       -1.33      1.35 o 
   8   0  17        4.15        2.66      1.57 o 
   9   0  17        0.57       -0.76      1.56 o 
  10   0  17        0.86        0.76      1.74 o 
   0   1  17       23.14       13.50      4.56 o 
   1   1  17      139.83      137.93      3.51 o 
   2   1  17      116.87      105.47      2.93 o 
   3   1  17       17.03       11.56      1.27 o 
   4   1  17        8.71        8.61      1.19 o 
   5   1  17       14.11       16.57      1.41 o 
   6   1  17       21.01       19.87      1.55 o 
   7   1  17        8.65        5.39      1.14 o 
   8   1  17        5.94        5.80      1.37 o 
   9   1  17        0.20        0.71      1.34 o 
  10   1  17        1.34       -1.12      1.12 o 
   1   2  17      163.17      175.01      3.81 o 
   2   2  17        6.67        6.12      1.15 o 
   3   2  17       61.45       67.42      2.19 o 
   4   2  17        8.97        7.64      1.14 o 
   5   2  17       88.33       92.78      2.60 o 
   6   2  17        8.53        8.08      1.24 o 
   7   2  17        6.58        5.55      1.20 o 
   8   2  17        3.27        4.01      1.21 o 
   9   2  17        1.60        0.73      1.17 o 
  10   2  17        2.66        2.68      1.35 o 
   0   3  17        8.21        9.95      1.50 o 
   1   3  17      522.02      514.98      5.53 o 
   2   3  17       47.72       54.06      1.67 o 
   3   3  17      112.72      116.76      2.74 o 
   4   3  17       98.77      107.13      2.67 o 
   5   3  17       49.83       51.99      2.00 o 
   6   3  17        1.69        2.15      1.02 o 
   7   3  17        4.04        4.20      1.14 o 
   8   3  17        0.03        0.80      1.09 o 
   9   3  17        1.48        2.59      1.52 o 
   0   4  17        8.55        8.57      1.46 o 
   1   4  17      100.83      112.77      2.25 o 
   2   4  17      141.78      141.84      2.48 o 
   3   4  17       49.92       52.11      2.04 o 
   4   4  17       34.02       35.59      1.67 o 
   5   4  17       14.16       18.42      1.49 o 
   6   4  17        1.91        1.76      1.22 o 
   7   4  17        0.05       -1.14      1.14 o 
   8   4  17        0.34        1.25      1.39 o 
   9   4  17        0.39        1.27      1.46 o 
   0   5  17      222.87      215.20      4.45 o 
   1   5  17      156.20      156.58      2.63 o 
   2   5  17      188.16      186.54      3.69 o 
   3   5  17      108.92       95.32      3.58 o 
   4   5  17       14.13       17.94      1.56 o 
   5   5  17        0.13        2.00      1.10 o 
   6   5  17       16.16       16.66      1.62 o 
   7   5  17        8.82        7.85      2.59 o 
   8   5  17        1.36        2.76      1.59 o 
   9   5  17        0.62        1.13      2.02 o 
   0   6  17      125.92      115.09      5.06 o 
   1   6  17      110.71      121.87      3.11 o 
   2   6  17       46.38       59.09      2.12 o 
   3   6  17        0.94        1.56      0.97 o 
   4   6  17       15.84       14.75      1.74 o 
   5   6  17        1.69        1.09      1.19 o 
   6   6  17        2.69        1.65      1.33 o 
   7   6  17        1.46        2.40      1.30 o 
   8   6  17        1.13        1.49      1.53 o 
   0   7  17        7.80        3.01      1.86 o 
   1   7  17       71.51       72.41      4.76 o 
   2   7  17        6.93        9.62      1.30 o 
   3   7  17        9.19        8.72      1.42 o 
   4   7  17        5.20        4.97      1.56 o 
   5   7  17        2.64        1.18      1.32 o 
   6   7  17        4.11        1.82      2.12 o 
   7   7  17        2.73        6.01      1.64 o 
   8   7  17        0.43        0.56      3.48 o 
   0   8  17        3.91        0.08      1.70 o 
   1   8  17        3.47        2.07      1.17 o 
   2   8  17       25.28       24.39      1.74 o 
   3   8  17        7.86        6.04      1.56 o 
   4   8  17       24.09       19.37      2.63 o 
   5   8  17        2.75        5.30      2.03 o 
   6   8  17        2.49        2.47      1.96 o 
   7   8  17        0.03       -1.20      2.31 o 
   0   9  17        9.78        7.37      2.56 o 
   1   9  17        7.50        5.11      2.00 o 
   2   9  17        2.32        1.93      1.44 o 
   3   9  17        7.45        3.37      2.28 o 
   4   9  17        5.29        2.88      2.75 o 
   5   9  17        1.08       -1.63      3.17 o 
   6   9  17        1.48        2.04      2.50 o 
   0  10  17        0.09        1.75      2.33 o 
   1  10  17        4.57        3.64      1.77 o 
   2  10  17        2.56        4.90      2.77 o 
   3  10  17        4.08        1.19      3.84 o 
   4  10  17        0.85       -1.71      3.73 o 
   0  11  17        0.00       -1.58      3.03 o 
   1  11  17        5.43        5.87      1.99 o 
   2  11  17        0.77        3.42      6.99 o 
   0   0  18      328.35      297.53      9.33 o 
   1   0  18       96.84       96.32      3.54 o 
   2   0  18       49.38       48.76      2.74 o 
   3   0  18        4.85        4.42      1.60 o 
   4   0  18       86.80       82.82      3.52 o 
   5   0  18        0.29        0.58      2.84 o 
   6   0  18        2.19        2.88      1.48 o 
   7   0  18        5.42        5.83      1.78 o 
   8   0  18        0.00        2.15      1.62 o 
   9   0  18        0.00        0.50      2.15 o 
   0   1  18      195.11      217.18      5.47 o 
   1   1  18      143.39      142.49      3.98 o 
   2   1  18       80.80       73.73      2.30 o 
   3   1  18       64.73       69.10      3.54 o 
   4   1  18       69.26       67.00      2.29 o 
   5   1  18       42.99       45.43      2.21 o 
   6   1  18       19.52       16.30      3.05 o 
   7   1  18        3.10        2.93      1.13 o 
   8   1  18        2.50        2.98      1.16 o 
   9   1  18        0.02       -0.11      1.12 o 
   0   2  18       54.30       66.92      4.28 o 
   1   2  18      391.73      391.35      5.95 o 
   2   2  18       73.97       83.73      3.86 o 
   3   2  18        1.23        2.81      1.10 o 
   4   2  18       33.12       35.81      1.89 o 
   5   2  18       30.20       32.45      1.85 o 
   6   2  18       23.31       19.18      1.55 o 
   7   2  18        1.96        0.69      1.33 o 
   8   2  18        1.64        0.82      1.15 o 
   9   2  18        8.14        8.72      1.49 o 
   0   3  18      380.76      397.56      6.56 o 
   1   3  18      285.40      280.06      3.70 o 
   2   3  18       12.41       10.72      1.30 o 
   3   3  18        0.47       -0.90      0.90 o 
   4   3  18        3.62        4.03      1.07 o 
   5   3  18        6.30        2.31      1.03 o 
   6   3  18        0.34       -0.13      0.99 o 
   7   3  18        4.32        4.19      1.21 o 
   8   3  18        8.05        6.80      1.47 o 
   9   3  18        0.19       -1.36      1.36 o 
   0   4  18       99.07      112.28      3.21 o 
   1   4  18       39.07       40.32      1.60 o 
   2   4  18        0.35        1.40      0.85 o 
   3   4  18       27.16       34.06      1.64 o 
   4   4  18        5.49        4.25      1.00 o 
   5   4  18       11.57       11.17      1.31 o 
   6   4  18       20.21       19.83      1.93 o 
   7   4  18        1.65        0.46      1.34 o 
   8   4  18        0.72        1.00      1.46 o 
   9   4  18        1.97       -0.54      2.50 o 
   0   5  18        0.15        0.20      1.42 o 
   1   5  18       19.16       22.40      1.31 o 
   2   5  18        5.68        5.33      1.34 o 
   3   5  18       16.29       18.91      1.62 o 
   4   5  18       10.32        9.88      1.39 o 
   5   5  18        4.39        2.93      1.17 o 
   6   5  18        5.97        5.14      2.00 o 
   7   5  18        4.30        3.71      1.53 o 
   8   5  18        2.17        1.33      1.73 o 
   0   6  18        2.83        4.95      2.12 o 
   1   6  18       56.37       54.19      2.37 o 
   2   6  18        3.07        2.60      1.23 o 
   3   6  18        2.13        4.65      1.28 o 
   4   6  18        0.76       -1.01      1.01 o 
   5   6  18        6.88        6.75      1.91 o 
   6   6  18        0.56        0.06      1.62 o 
   7   6  18        0.82        1.18      1.82 o 
   8   6  18        1.50        1.79      1.61 o 
   0   7  18        3.61        2.32      1.83 o 
   1   7  18       37.45       38.26      2.22 o 
   2   7  18        8.24       12.16      1.62 o 
   3   7  18       35.77       30.18      2.34 o 
   4   7  18        4.94        2.36      2.66 o 
   5   7  18        8.00        4.02      1.63 o 
   6   7  18        0.31       -0.51      1.62 o 
   7   7  18        1.29        5.73      1.97 o 
   0   8  18        0.58        0.41      1.75 o 
   1   8  18       10.29        9.28      1.38 o 
   2   8  18        4.39        2.16      1.20 o 
   3   8  18        0.15        1.21      3.56 o 
   4   8  18       11.07       14.60      2.50 o 
   5   8  18        8.59        5.95      2.42 o 
   6   8  18        2.07        0.19      2.30 o 
   0   9  18        0.93       -1.78      2.65 o 
   1   9  18        0.07       -1.67      1.67 o 
   2   9  18       13.51       17.27      1.91 o 
   3   9  18        3.04       -0.72      1.83 o 
   4   9  18        1.00        0.72      1.86 o 
   5   9  18        6.68        3.15      2.13 o 
   0  10  18       26.67       33.90      3.88 o 
   1  10  18        9.48        8.92      2.14 o 
   2  10  18        0.54       -1.63      1.63 o 
   3  10  18        4.39        3.98      3.93 o 
   0  11  18        0.03        7.59      4.30 o 
   1  11  18        2.53        8.68      4.37 o 
   1   0  19       14.40       15.31      2.08 o 
   2   0  19       97.14      111.90      4.08 o 
   3   0  19       85.94       77.39      3.33 o 
   4   0  19        1.35        3.79      1.67 o 
   5   0  19        4.27        5.34      1.65 o 
   6   0  19        3.50        6.64      1.73 o 
   7   0  19        1.76        0.81      1.56 o 
   8   0  19        0.50        0.51      1.57 o 
   9   0  19        1.57        2.75      1.77 o 
   0   1  19        9.91       11.47      2.05 o 
   1   1  19      284.55      258.37      4.33 o 
   2   1  19      281.82      297.32      4.74 o 
   3   1  19      192.94      185.01      4.02 o 
   4   1  19       31.89       28.62      1.81 o 
   5   1  19       31.36       29.90      1.81 o 
   6   1  19       27.83       25.22      1.79 o 
   7   1  19        2.72        1.01      1.13 o 
   8   1  19        0.18       -0.08      1.04 o 
   9   1  19        2.93        4.98      1.39 o 
   0   2  19      213.20      229.21      5.75 o 
   1   2  19      422.79      441.08      6.20 o 
   2   2  19      168.57      184.48      5.74 o 
   3   2  19       58.83       63.24      2.23 o 
   4   2  19        3.13        0.83      1.06 o 
   5   2  19       14.51       15.30      1.54 o 
   6   2  19       10.91       11.65      1.40 o 
   7   2  19        1.06        1.43      1.05 o 
   8   2  19        3.24        3.20      1.28 o 
   9   2  19        3.49        1.58      1.29 o 
   0   3  19       98.09      103.83      4.68 o 
   1   3  19       29.14       26.57      2.12 o 
   2   3  19       40.76       40.13      2.08 o 
   3   3  19       70.61       80.87      2.45 o 
   4   3  19        4.88        2.54      1.06 o 
   5   3  19        8.42        7.55      1.21 o 
   6   3  19        4.82        5.73      1.54 o 
   7   3  19        7.48        4.92      1.27 o 
   8   3  19        1.26        0.44      1.86 o 
   9   3  19        6.49        7.19      1.78 o 
   0   4  19       57.76       75.40      3.31 o 
   1   4  19       97.37       94.32      2.12 o 
   2   4  19       31.59       37.64      1.56 o 
   3   4  19       10.94        9.52      1.15 o 
   4   4  19        1.74        2.14      1.08 o 
   5   4  19       12.88       15.01      1.80 o 
   6   4  19        2.98        3.99      1.40 o 
   7   4  19        4.25        3.18      1.47 o 
   8   4  19        0.40        0.80      1.42 o 
   0   5  19        3.78        6.05      1.58 o 
   1   5  19       13.64       17.74      1.28 o 
   2   5  19       14.17       13.83      1.31 o 
   3   5  19        5.51        3.73      1.22 o 
   4   5  19        1.88        3.05      1.19 o 
   5   5  19        0.55        0.08      1.27 o 
   6   5  19        3.02        1.79      1.54 o 
   7   5  19        4.52        4.01      2.28 o 
   8   5  19        0.34       -0.72      1.39 o 
   0   6  19        4.03        2.21      1.82 o 
   1   6  19       51.63       53.77      2.49 o 
   2   6  19       11.88       15.51      1.62 o 
   3   6  19       32.40       31.39      1.99 o 
   4   6  19        1.79        0.71      1.44 o 
   5   6  19       13.78       13.48      1.62 o 
   6   6  19        1.31        1.74      1.54 o 
   7   6  19        4.19       -0.21      1.75 o 
   8   6  19        3.49        4.86      1.71 o 
   0   7  19       13.77       17.00      4.70 o 
   1   7  19       18.11       20.99      1.85 o 
   2   7  19        6.37        4.87      1.21 o 
   3   7  19       31.48       29.42      2.35 o 
   4   7  19        2.84        1.04      1.51 o 
   5   7  19        1.29        1.08      1.54 o 
   6   7  19        0.36        0.09      2.01 o 
   7   7  19        1.18        6.00      3.57 o 
   0   8  19        0.01       -1.56      1.56 o 
   1   8  19        1.92        2.19      1.18 o 
   2   8  19        6.21        6.44      1.35 o 
   3   8  19       15.39       10.84      2.39 o 
   4   8  19        2.53        2.34      1.96 o 
   5   8  19        4.75        3.69      2.05 o 
   6   8  19        3.34        3.13      1.98 o 
   0   9  19        1.16        2.01      2.54 o 
   1   9  19        0.46       -0.66      1.41 o 
   2   9  19        2.80        5.37      1.97 o 
   3   9  19        3.22        3.48      2.07 o 
   4   9  19        9.42        8.42      2.33 o 
   5   9  19        0.58        1.38      2.58 o 
   0  10  19        1.85        2.91      2.44 o 
   1  10  19        0.40        0.39      2.66 o 
   2  10  19        2.79        2.60      3.00 o 
   0   0  20        2.10        0.68      2.35 o 
   1   0  20       62.44       69.31      3.45 o 
   2   0  20      318.08      318.25      7.21 o 
   3   0  20       58.89       61.70      3.29 o 
   4   0  20      207.42      175.40      5.27 o 
   5   0  20        4.40        6.99      1.79 o 
   6   0  20       10.96       10.36      3.31 o 
   7   0  20        1.96        2.65      1.58 o 
   8   0  20        1.64       -1.14      1.51 o 
   9   0  20        0.48       -0.39      1.83 o 
   0   1  20       63.40       65.75      4.88 o 
   1   1  20      159.55      167.94      3.49 o 
   2   1  20       23.84       18.47      1.55 o 
   3   1  20       76.38       65.72      2.35 o 
   4   1  20       31.52       29.89      1.86 o 
   5   1  20        8.79        7.96      1.30 o 
   6   1  20       16.45       16.69      2.40 o 
   7   1  20        9.07       10.48      1.49 o 
   8   1  20        6.34        7.90      1.43 o 
   9   1  20        1.51        1.34      1.32 o 
   0   2  20      124.18      109.54      5.26 o 
   1   2  20      131.03      128.46      3.92 o 
   2   2  20       28.63       25.93      2.10 o 
   3   2  20      149.25      142.19      3.22 o 
   4   2  20       10.34        9.08      1.34 o 
   5   2  20       47.24       46.89      3.16 o 
   6   2  20       13.62       13.09      1.49 o 
   7   2  20        0.59       -1.03      1.03 o 
   8   2  20       14.09       15.21      1.71 o 
   9   2  20        5.62        6.68      1.64 o 
   0   3  20       40.79       46.48      5.31 o 
   1   3  20       62.68       57.67      2.28 o 
   2   3  20      158.33      170.14      3.52 o 
   3   3  20        5.67        3.62      1.16 o 
   4   3  20        4.59        2.91      1.11 o 
   5   3  20        9.44        7.69      1.52 o 
   6   3  20        0.87        1.67      1.08 o 
   7   3  20        3.41        2.49      1.24 o 
   8   3  20       10.84       11.94      1.94 o 
   9   3  20        0.95       -0.87      2.23 o 
   0   4  20       60.03       66.57      3.11 o 
   1   4  20       27.88       24.43      1.38 o 
   2   4  20        3.48        5.23      0.94 o 
   3   4  20        6.62        6.75      1.29 o 
   4   4  20        6.31        3.68      1.15 o 
   5   4  20        1.82       -0.05      1.31 o 
   6   4  20        2.95        4.97      1.56 o 
   7   4  20        3.07        5.42      1.59 o 
   8   4  20        3.51        7.02      1.75 o 
   0   5  20       36.63       44.04      2.73 o 
   1   5  20       10.05       10.33      1.29 o 
   2   5  20       12.64       13.90      1.36 o 
   3   5  20        3.06        2.23      1.21 o 
   4   5  20       14.30       15.29      1.61 o 
   5   5  20        9.97        9.23      1.66 o 
   6   5  20        7.60        6.91      1.67 o 
   7   5  20        1.61        3.51      2.42 o 
   8   5  20        2.36        2.00      1.61 o 
   0   6  20        0.06       -1.29      1.79 o 
   1   6  20        3.12        8.33      1.46 o 
   2   6  20        1.47        0.82      1.15 o 
   3   6  20        1.23        1.44      1.91 o 
   4   6  20        0.08       -1.52      1.52 o 
   5   6  20        0.26        0.37      1.16 o 
   6   6  20        0.20       -1.36      1.36 o 
   7   6  20        0.24       -2.52      2.52 o 
   0   7  20        0.26       -0.12      1.79 o 
   1   7  20       11.75       11.25      1.59 o 
   2   7  20       10.10       12.99      2.12 o 
   3   7  20       19.89       18.03      2.07 o 
   4   7  20        3.31        3.23      1.65 o 
   5   7  20        8.92        8.58      1.88 o 
   6   7  20        1.37        1.51      3.34 o 
   7   7  20        2.82        6.93      2.93 o 
   0   8  20        4.36        6.42      2.16 o 
   1   8  20        1.01        0.53      1.35 o 
   2   8  20       14.09       16.43      1.82 o 
   3   8  20        4.95        4.00      1.73 o 
   4   8  20        3.64        1.26      1.80 o 
   5   8  20       12.07       10.35      2.52 o 
   6   8  20        1.84        1.64      2.67 o 
   0   9  20        1.57        3.12      2.13 o 
   1   9  20        1.31       -1.13      2.02 o 
   2   9  20        1.80        3.01      1.72 o 
   3   9  20        0.44        2.03      2.09 o 
   4   9  20        3.26        3.73      2.14 o 
   0  10  20       13.52       20.11      3.30 o 
   1  10  20        3.87        5.12      1.84 o 
   2  10  20        4.46        9.20      7.67 o 
   1   0  21       19.24       16.78      2.62 o 
   2   0  21       29.18       20.15      2.29 o 
   3   0  21      210.62      199.21      7.88 o 
   4   0  21        2.03        8.78      2.32 o 
   5   0  21       12.32       18.68      5.11 o 
   6   0  21       21.96       18.25      2.94 o 
   7   0  21        2.00        1.80      1.80 o 
   8   0  21       20.19       24.24      2.82 o 
   9   0  21        0.00       -0.85      1.80 o 
   0   1  21       51.02       47.95      3.12 o 
   1   1  21       42.99       44.15      2.24 o 
   2   1  21      115.76      102.30      4.19 o 
   3   1  21      135.51      134.60      3.25 o 
   4   1  21       70.64       78.32      2.54 o 
   5   1  21        8.51        7.05      1.70 o 
   6   1  21        3.04        3.28      1.23 o 
   7   1  21        0.27        1.21      1.30 o 
   8   1  21        0.53        1.36      1.26 o 
   9   1  21        0.45       -0.59      1.28 o 
   0   2  21       90.86      100.32      4.66 o 
   1   2  21       58.44       61.20      2.57 o 
   2   2  21       63.60       61.52      2.65 o 
   3   2  21       44.79       36.67      1.99 o 
   4   2  21       68.50       71.43      2.78 o 
   5   2  21       17.99       19.78      1.96 o 
   6   2  21        1.49        1.52      1.13 o 
   7   2  21        3.94        3.82      1.31 o 
   8   2  21        3.45        6.29      1.48 o 
   0   3  21       56.98       58.98      5.67 o 
   1   3  21       55.47       52.61      2.24 o 
   2   3  21       14.85       18.00      1.57 o 
   3   3  21        6.57        7.56      1.27 o 
   4   3  21        0.24       -0.95      0.95 o 
   5   3  21        4.60        2.23      1.12 o 
   6   3  21        5.44        8.19      1.38 o 
   7   3  21       11.76       10.93      2.01 o 
   8   3  21        1.23        1.47      1.48 o 
   0   4  21        2.37        6.37      1.84 o 
   1   4  21       39.28       36.99      1.98 o 
   2   4  21        1.93        2.11      1.10 o 
   3   4  21        7.77        5.85      1.24 o 
   4   4  21        7.15        3.84      1.17 o 
   5   4  21        7.19       10.11      1.71 o 
   6   4  21       10.50       13.49      1.88 o 
   7   4  21        5.87        4.44      1.71 o 
   8   4  21        0.56        1.15      1.49 o 
   0   5  21       33.02       31.47      2.19 o 
   1   5  21       24.41       29.39      2.04 o 
   2   5  21        7.11        6.57      1.39 o 
   3   5  21        2.12        4.95      1.32 o 
   4   5  21       24.08       24.78      3.12 o 
   5   5  21       10.33       12.54      1.87 o 
   6   5  21        4.07        3.95      1.61 o 
   7   5  21        0.57       -1.46      1.46 o 
   0   6  21        2.74        0.75      1.77 o 
   1   6  21       12.89       15.28      1.68 o 
   2   6  21        1.61       -1.43      2.00 o 
   3   6  21        3.33        2.98      1.50 o 
   4   6  21        1.65       -0.44      1.26 o 
   5   6  21        1.83        3.82      1.57 o 
   6   6  21        0.54        1.60      1.49 o 
   7   6  21        0.02        1.21      1.59 o 
   0   7  21        2.31        2.93      2.07 o 
   1   7  21        1.94        0.35      1.27 o 
   2   7  21        2.77        2.45      1.83 o 
   3   7  21       19.52       27.48      3.79 o 
   4   7  21        0.16        0.04      1.81 o 
   5   7  21        1.55        0.66      2.73 o 
   6   7  21        2.50        5.23      2.44 o 
   0   8  21        0.93       -1.57      1.79 o 
   1   8  21        4.17        4.17      1.52 o 
   2   8  21        0.07        1.03      1.37 o 
   3   8  21        8.14        7.19      1.83 o 
   4   8  21        0.06        2.06      1.99 o 
   5   8  21        3.68        5.49      2.85 o 
   0   9  21        0.79        0.53      2.41 o 
   1   9  21        0.03       -1.03      1.45 o 
   2   9  21        1.30        1.48      2.04 o 
   3   9  21        1.53        1.84      2.07 o 
   4   9  21        9.45        9.08      3.23 o 
   0  10  21        0.13       -1.10      2.31 o 
   1  10  21        5.69        4.81      2.21 o 
   0   0  22       33.09       35.14      3.92 o 
   1   0  22        1.37       -0.81      3.08 o 
   2   0  22       83.55       86.71      3.80 o 
   3   0  22        1.23        3.27      1.80 o 
   4   0  22       61.67       61.89      3.46 o 
   5   0  22        0.27        1.67      1.68 o 
   6   0  22        1.62        0.64      1.63 o 
   7   0  22       11.49       16.20      2.47 o 
   8   0  22        0.34        1.01      2.42 o 
   0   1  22       17.25       21.08      6.50 o 
   1   1  22       81.65       86.78      2.79 o 
   2   1  22        9.18        9.78      1.43 o 
   3   1  22        7.28        7.90      1.39 o 
   4   1  22       31.10       31.73      1.98 o 
   5   1  22        9.12        3.62      1.22 o 
   6   1  22        6.54        7.92      1.42 o 
   7   1  22       17.78       21.18      1.86 o 
   8   1  22        9.44       10.60      1.62 o 
   0   2  22      227.34      235.67      6.17 o 
   1   2  22       61.63       51.98      3.50 o 
   2   2  22       63.75       70.73      2.59 o 
   3   2  22        0.68       -0.12      1.07 o 
   4   2  22        7.94        7.69      1.35 o 
   5   2  22        6.60        5.22      1.24 o 
   6   2  22        8.67       10.79      1.48 o 
   7   2  22        5.76        4.33      1.36 o 
   8   2  22        1.15       -1.22      1.22 o 
   0   3  22        6.52        6.92      2.93 o 
   1   3  22       47.82       49.99      2.27 o 
   2   3  22       17.26       16.66      1.59 o 
   3   3  22       23.88       22.86      1.77 o 
   4   3  22       18.70       21.54      1.74 o 
   5   3  22        0.76        0.06      1.09 o 
   6   3  22        1.75        2.16      1.23 o 
   7   3  22        7.60        9.51      1.82 o 
   8   3  22        2.76        0.29      1.91 o 
   0   4  22        3.97        4.13      1.79 o 
   1   4  22        5.44        4.16      1.25 o 
   2   4  22        2.55        3.16      1.20 o 
   3   4  22        1.78        1.43      1.11 o 
   4   4  22        6.15        5.24      1.59 o 
   5   4  22        8.88       16.10      2.01 o 
   6   4  22        3.42        3.89      1.59 o 
   7   4  22        3.74        2.22      1.66 o 
   0   5  22        0.64        1.69      2.73 o 
   1   5  22       12.63       13.62      1.49 o 
   2   5  22        4.10        3.83      1.31 o 
   3   5  22        1.60        1.22      1.45 o 
   4   5  22        8.10       13.28      1.88 o 
   5   5  22        3.19        4.78      1.65 o 
   6   5  22        2.48        3.16      1.71 o 
   7   5  22        1.28        0.00      1.60 o 
   0   6  22        1.95        2.04      4.74 o 
   1   6  22        3.79        1.95      1.27 o 
   2   6  22        1.51       -0.21      1.59 o 
   3   6  22       13.83       15.53      2.47 o 
   4   6  22        5.05        6.54      1.65 o 
   5   6  22        5.09        3.12      1.66 o 
   6   6  22        6.77        9.00      1.96 o 
   0   7  22        1.32        4.69      1.90 o 
   1   7  22        2.34        2.76      1.65 o 
   2   7  22        6.96        5.25      1.78 o 
   3   7  22        8.06       13.00      2.22 o 
   4   7  22        2.44        3.96      2.20 o 
   5   7  22        3.32        0.16      2.82 o 
   6   7  22        2.90        2.57      2.14 o 
   0   8  22        0.04       -1.79      1.79 o 
   1   8  22        3.01        2.91      1.52 o 
   2   8  22        7.21        5.27      1.85 o 
   3   8  22        5.22        3.34      1.78 o 
   4   8  22        5.34        6.69      2.29 o 
   5   8  22        9.87       11.58      3.41 o 
   0   9  22        0.90       -2.99      2.99 o 
   1   9  22        2.21        1.96      1.60 o 
   2   9  22        2.94       -0.16      2.13 o 
   3   9  22        9.44        7.11      3.17 o 
   1   0  23        3.52        5.01      1.81 o 
   2   0  23       25.40       23.24      2.53 o 
   3   0  23        0.32       -1.27      1.49 o 
   4   0  23        0.24       -1.35      1.45 o 
   5   0  23       28.88       35.23      3.40 o 
   6   0  23       27.67       32.46      4.13 o 
   7   0  23        0.07        0.61      1.78 o 
   8   0  23        0.12       -0.80      3.22 o 
   0   1  23       25.86       27.14      2.70 o 
   1   1  23        0.77       -1.00      1.15 o 
   2   1  23       32.07       31.46      1.95 o 
   3   1  23       48.69       49.77      2.33 o 
   4   1  23        5.57        6.95      1.37 o 
   5   1  23        4.36        1.92      1.20 o 
   6   1  23       10.94       14.93      1.69 o 
   7   1  23        0.62        1.74      1.28 o 
   8   1  23        0.84        1.56      1.33 o 
   0   2  23        6.49        4.62      2.64 o 
   1   2  23       41.38       40.91      2.19 o 
   2   2  23        5.21        5.38      1.33 o 
   3   2  23       24.45       20.92      1.75 o 
   4   2  23        2.69        2.07      1.20 o 
   5   2  23       14.38       15.12      1.65 o 
   6   2  23        1.52       -0.11      1.18 o 
   7   2  23        0.29        1.28      1.28 o 
   8   2  23        7.99        9.60      1.67 o 
   0   3  23        2.53        0.84      1.61 o 
   1   3  23        9.95        9.05      1.44 o 
   2   3  23       12.53       11.90      1.83 o 
   3   3  23        6.79        5.42      1.34 o 
   4   3  23       11.15        8.53      1.43 o 
   5   3  23        0.56       -0.05      1.19 o 
   6   3  23       12.01       10.88      1.55 o 
   7   3  23        0.40        3.25      1.61 o 
   0   4  23        1.20        0.06      1.59 o 
   1   4  23       14.74       11.92      1.49 o 
   2   4  23        3.41        2.58      1.22 o 
   3   4  23        9.11        6.84      1.34 o 
   4   4  23       12.43       16.09      1.97 o 
   5   4  23        4.44        5.64      1.69 o 
   6   4  23        1.58        0.61      1.52 o 
   7   4  23        2.08        2.72      1.60 o 
   0   5  23        9.17       11.47      2.01 o 
   1   5  23        5.00        2.30      1.47 o 
   2   5  23        8.67        9.76      1.75 o 
   3   5  23        3.13        0.78      1.51 o 
   4   5  23        2.74        1.97      1.57 o 
   5   5  23       16.16       19.30      2.20 o 
   6   5  23        6.46        7.42      1.87 o 
   7   5  23        0.01       -0.59      1.63 o 
   0   6  23        2.26        5.89      1.88 o 
   1   6  23        0.93        1.18      1.21 o 
   2   6  23       10.25       13.09      1.93 o 
   3   6  23        4.18        5.61      1.97 o 
   4   6  23        2.97        2.36      2.04 o 
   5   6  23        2.69       -0.68      1.95 o 
   6   6  23        2.63       -0.56      1.62 o 
   0   7  23       13.84       14.20      2.98 o 
   1   7  23        0.84        1.02      1.49 o 
   2   7  23        6.62       11.92      2.03 o 
   3   7  23        2.04       -1.01      1.52 o 
   4   7  23        7.46       12.22      1.96 o 
   5   7  23        1.62        3.01      2.15 o 
   0   8  23        0.67       -0.42      2.41 o 
   1   8  23        0.18       -1.54      1.54 o 
   2   8  23        5.73        5.59      1.92 o 
   3   8  23        4.94        5.32      1.85 o 
   4   8  23        2.30        5.37      3.03 o 
   0   9  23        0.48       -1.83      3.35 o 
   1   9  23        2.25        6.01      2.37 o 
   2   9  23        3.10        4.09      2.52 o 
   0   0  24       20.02       20.13      3.41 o 
   1   0  24        4.89        5.34      1.99 o 
   2   0  24        8.97        8.87      2.06 o 
   3   0  24        0.02       -1.38      1.80 o 
   4   0  24       11.17        9.74      2.10 o 
   5   0  24       19.29       17.24      2.49 o 
   6   0  24        0.19        0.49      1.65 o 
   7   0  24        3.55        5.03      2.05 o 
   0   1  24       20.73       25.27      2.66 o 
   1   1  24        1.62        1.27      1.21 o 
   2   1  24        0.76        1.77      1.20 o 
   3   1  24        5.60        4.15      1.33 o 
   4   1  24        5.55        7.77      1.48 o 
   5   1  24       12.29       12.69      1.61 o 
   6   1  24        2.30        2.21      1.31 o 
   7   1  24        5.62        9.73      1.62 o 
   0   2  24        3.98        1.98      1.79 o 
   1   2  24        1.40        0.70      1.33 o 
   2   2  24        2.29        0.78      1.18 o 
   3   2  24       12.14       13.58      1.59 o 
   4   2  24        2.28        4.21      1.32 o 
   5   2  24        0.57        2.32      1.26 o 
   6   2  24        2.62        2.54      1.31 o 
   7   2  24        0.18        0.18      1.54 o 
   0   3  24        5.98        3.39      1.81 o 
   1   3  24       12.84       12.66      1.55 o 
   2   3  24        0.97       -1.13      1.18 o 
   3   3  24        2.28        0.59      1.15 o 
   4   3  24        4.03        2.82      1.24 o 
   5   3  24        8.57        9.52      1.78 o 
   6   3  24        0.56        0.11      1.48 o 
   7   3  24        6.35        7.37      1.87 o 
   0   4  24        4.35       -0.70      4.00 o 
   1   4  24        7.51        6.99      1.38 o 
   2   4  24        3.97        3.78      1.29 o 
   3   4  24        1.45        0.32      1.44 o 
   4   4  24        5.80        5.13      1.65 o 
   5   4  24        0.48        2.00      1.67 o 
   6   4  24        6.67        8.09      1.95 o 
   7   4  24        2.13        3.42      1.77 o 
   0   5  24        6.21        7.74      2.87 o 
   1   5  24        7.05        5.87      1.81 o 
   2   5  24        2.40        2.64      1.52 o 
   3   5  24        2.26        0.36      1.52 o 
   4   5  24        4.21        5.56      1.76 o 
   5   5  24        1.91        2.70      2.67 o 
   6   5  24        2.86        1.43      1.65 o 
   0   6  24        1.23        6.61      4.52 o 
   1   6  24        9.38       12.13      3.35 o 
   2   6  24       12.78       16.93      3.57 o 
   3   6  24        2.72        0.98      2.05 o 
   4   6  24       11.83       16.22      2.70 o 
   5   6  24        1.11       -0.39      2.07 o 
   0   7  24        6.85       10.54      2.45 o 
   1   7  24        2.93        3.98      1.70 o 
   2   7  24        2.19        4.98      1.80 o 
   3   7  24        3.87        4.09      1.81 o 
   4   7  24        3.85        5.44      1.75 o 
   0   8  24        0.00       -1.59      2.69 o 
   1   8  24        0.91       -0.42      1.60 o 
   2   8  24        0.15       -0.41      1.67 o 
   3   8  24        2.53        3.58      2.96 o 
   1   0  25        1.80        3.97      2.61 o 
   2   0  25        3.38        3.51      1.86 o 
   3   0  25        4.19        3.66      3.14 o 
   4   0  25        4.91        1.71      1.77 o 
   5   0  25       12.40       10.68      4.71 o 
   6   0  25       26.56       33.70      3.26 o 
   7   0  25        0.75        1.30      2.37 o 
   0   1  25        4.34        2.92      1.76 o 
   1   1  25        1.08        0.14      1.29 o 
   2   1  25        3.85        3.21      1.31 o 
   3   1  25        9.42        9.24      1.48 o 
   4   1  25        0.28        0.37      1.22 o 
   5   1  25        0.74       -0.43      1.24 o 
   6   1  25        4.40        4.57      1.39 o 
   7   1  25       17.88       22.90      2.10 o 
   0   2  25        0.17       -0.04      1.67 o 
   1   2  25       14.43       14.98      1.68 o 
   2   2  25        9.85        9.41      1.51 o 
   3   2  25        7.85        7.87      1.45 o 
   4   2  25        6.49        4.89      1.44 o 
   5   2  25        9.03        5.96      1.71 o 
   6   2  25        5.54        5.00      1.50 o 
   7   2  25        0.67        0.48      1.34 o 
   0   3  25        1.98        2.20      1.84 o 
   1   3  25        2.33        1.17      1.24 o 
   2   3  25       14.76       14.06      2.21 o 
   3   3  25        1.75       -0.25      1.22 o 
   4   3  25        1.31        0.87      1.28 o 
   5   3  25        2.93        0.93      1.32 o 
   6   3  25        1.77       -0.38      1.58 o 
   7   3  25        0.02       -1.24      1.61 o 
   0   4  25        1.86        1.73      1.86 o 
   1   4  25       12.58       13.15      3.02 o 
   2   4  25        0.58       -0.67      1.24 o 
   3   4  25        2.91       -1.50      1.65 o 
   4   4  25       18.62       24.56      2.39 o 
   5   4  25       14.70       17.88      2.27 o 
   6   4  25        2.11        6.83      1.90 o 
   0   5  25        0.70        2.71      2.90 o 
   1   5  25        4.36        4.54      2.02 o 
   2   5  25        0.61        0.08      1.77 o 
   3   5  25        7.66       10.21      1.98 o 
   4   5  25        4.18        8.37      1.95 o 
   5   5  25        4.57        2.79      3.24 o 
   6   5  25        4.22        6.52      1.98 o 
   0   6  25        8.51       18.12      3.91 o 
   1   6  25       15.34       10.88      2.55 o 
   2   6  25        1.40       -1.13      1.93 o 
   3   6  25        6.11        9.12      2.33 o 
   4   6  25        1.10        1.54      2.17 o 
   5   6  25        3.78        2.82      2.17 o 
   0   7  25       11.63       20.33      3.14 o 
   1   7  25        5.15        7.80      1.91 o 
   2   7  25        7.29       11.56      2.61 o 
   3   7  25        0.39        6.12      4.33 o 
   4   7  25        1.67        2.34      2.18 o 
   0   8  25        0.43        2.79      3.62 o 
   1   8  25        1.30       -0.47      1.84 o 
   2   8  25        0.78        0.39      2.48 o 
   0   0  26        0.99       -2.00      2.16 o 
   1   0  26        0.71       -1.84      1.84 o 
   2   0  26        0.63       -1.69      1.69 o 
   3   0  26        1.50        1.74      2.18 o 
   4   0  26        6.27        5.45      2.35 o 
   5   0  26       15.95       17.31      2.59 o 
   6   0  26       14.04       19.27      2.85 o 
   7   0  26        2.81        6.74      2.82 o 
   0   1  26        0.83       -0.25      1.67 o 
   1   1  26        0.57        0.64      1.20 o 
   2   1  26        9.76        9.13      1.64 o 
   3   1  26        5.33        4.40      1.39 o 
   4   1  26        1.79        1.61      1.37 o 
   5   1  26        8.37        5.39      1.46 o 
   6   1  26        1.94        5.38      1.55 o 
   7   1  26        0.06        0.38      1.47 o 
   0   2  26        1.06       -1.65      1.65 o 
   1   2  26        0.72        0.60      1.29 o 
   2   2  26        9.76        7.80      1.53 o 
   3   2  26       14.98       17.41      1.79 o 
   4   2  26       13.13       13.31      1.77 o 
   5   2  26        4.49        4.06      1.58 o 
   6   2  26        4.18        6.79      1.61 o 
   0   3  26        0.92       -1.42      1.89 o 
   1   3  26        4.73        2.01      1.32 o 
   2   3  26        0.19       -0.87      1.22 o 
   3   3  26        6.99        7.48      1.56 o 
   4   3  26       18.88       23.00      2.00 o 
   5   3  26        2.95        4.24      1.50 o 
   6   3  26        1.96        1.70      1.70 o 
   0   4  26        0.02       -1.67      1.67 o 
   1   4  26        0.44       -0.83      1.24 o 
   2   4  26        6.11        7.16      1.78 o 
   3   4  26        2.49        3.16      1.77 o 
   4   4  26        2.82        0.93      1.75 o 
   5   4  26        1.50        2.91      1.73 o 
   6   4  26       12.52       13.44      2.23 o 
   0   5  26        1.29        3.99      3.10 o 
   1   5  26        1.30       -2.23      2.23 o 
   2   5  26       12.30       21.44      6.56 o 
   3   5  26        8.82        8.30      1.94 o 
   4   5  26        1.96        2.07      2.66 o 
   5   5  26        4.28        4.26      1.91 o 
   0   6  26       11.34       11.75      3.48 o 
   1   6  26        0.35       -1.72      1.72 o 
   2   6  26       14.03       26.01      3.83 o 
   3   6  26        0.26       -1.82      1.82 o 
   4   6  26        3.15        1.50      2.24 o 
   0   7  26        4.08        4.39      3.30 o 
   1   7  26        3.96        9.61      7.47 o 
   2   7  26        2.21        0.05      2.15 o 
   3   7  26        1.11       -0.67      3.39 o 
   1   0  27        1.71       -0.20      1.71 o 
   2   0  27        6.26        1.93      2.02 o 
   3   0  27        0.33       -1.70      1.71 o 
   4   0  27        1.31        0.70      1.91 o 
   5   0  27       16.83       14.37      2.60 o 
   6   0  27        6.48        8.67      2.44 o 
   0   1  27        9.06        7.95      3.39 o 
   1   1  27        5.44        5.88      1.52 o 
   2   1  27        5.91        9.13      1.63 o 
   3   1  27        5.94        3.31      1.49 o 
   4   1  27        2.67        4.19      1.46 o 
   5   1  27        2.28        1.66      1.41 o 
   6   1  27        6.77       10.41      2.22 o 
   0   2  27        3.50       -0.25      1.83 o 
   1   2  27        1.51        0.09      1.30 o 
   2   2  27        5.82        8.64      1.61 o 
   3   2  27        2.11        1.97      1.43 o 
   4   2  27        3.28        4.35      2.42 o 
   5   2  27        1.96        1.87      1.36 o 
   6   2  27        0.56       -1.31      1.31 o 
   0   3  27        0.03        0.06      1.93 o 
   1   3  27        1.06       -1.23      1.23 o 
   2   3  27        6.14        7.13      1.58 o 
   3   3  27        8.03        9.74      1.68 o 
   4   3  27        0.01       -0.20      1.39 o 
   5   3  27        2.82        2.98      2.33 o 
   0   4  27        0.96       -2.19      2.19 o 
   1   4  27        2.58        3.19      1.66 o 
   2   4  27        3.63        5.63      1.81 o 
   3   4  27        2.10        0.31      1.81 o 
   4   4  27       14.63       17.52      2.32 o 
   5   4  27        0.10       -1.60      1.60 o 
   0   5  27        2.78       -0.13      2.69 o 
   1   5  27        3.67        1.20      2.05 o 
   2   5  27        0.95        2.31      2.03 o 
   3   5  27        6.72        4.48      1.89 o 
   4   5  27        0.15        0.61      1.71 o 
   0   6  27        5.02       -0.24      2.76 o 
   1   6  27        4.31        3.51      2.31 o 
   2   6  27        3.07        0.41      2.02 o 
   3   6  27        3.03        0.91      2.21 o 
   0   7  27        2.98        5.73      3.38 o 
   1   7  27        4.28        3.92      2.36 o 
   0   0  28        3.46        4.26      2.94 o 
   1   0  28        0.94        0.48      1.96 o 
   2   0  28        8.53        8.29      2.34 o 
   3   0  28        1.96        1.13      2.27 o 
   4   0  28        3.81        5.01      2.16 o 
   5   0  28       10.37       16.08      2.80 o 
   0   1  28        0.93       -1.74      1.74 o 
   1   1  28        0.73       -1.06      1.30 o 
   2   1  28        3.91        3.30      1.54 o 
   3   1  28        1.60       -0.09      1.42 o 
   4   1  28        2.15        0.08      1.67 o 
   5   1  28        3.99        2.74      1.51 o 
   0   2  28       14.71       15.33      2.61 o 
   1   2  28        6.59        6.89      1.90 o 
   2   2  28        1.15        0.54      1.44 o 
   3   2  28        0.66       -0.76      1.37 o 
   4   2  28        2.19        0.17      1.42 o 
   5   2  28        0.64       -1.35      1.36 o 
   0   3  28        0.32        0.14      2.08 o 
   1   3  28        1.68       -0.67      1.33 o 
   2   3  28        3.43        0.21      1.41 o 
   3   3  28        2.92        2.28      1.48 o 
   4   3  28        0.09       -2.72      2.72 o 
   5   3  28        0.18       -0.92      1.68 o 
   0   4  28        4.71       -0.84      2.04 o 
   1   4  28        3.62        0.71      1.72 o 
   2   4  28        5.22        5.66      1.91 o 
   3   4  28        4.44        0.70      3.29 o 
   4   4  28        1.90        3.94      1.87 o 
   0   5  28        0.92        0.54      2.97 o 
   1   5  28        0.21        0.33      2.12 o 
   2   5  28        0.22       -1.85      1.85 o 
   3   5  28        5.50        4.73      2.33 o 
   0   6  28        1.21       -0.11      3.03 o 
   1   6  28        2.14        2.14      2.07 o 
   2   6  28        0.02       -2.23      2.36 o 
   1   0  29       25.91       31.46      3.30 o 
   2   0  29        2.56       -0.61      1.99 o 
   3   0  29        0.76       -1.78      2.53 o 
   4   0  29        6.72       12.20      2.71 o 
   5   0  29       29.48       40.23      3.83 o 
   0   1  29        0.63       -0.57      2.06 o 
   1   1  29        3.35        2.24      1.51 o 
   2   1  29        2.00        0.46      2.48 o 
   3   1  29        0.47       -1.09      1.38 o 
   4   1  29        3.48        5.07      1.59 o 
   5   1  29        3.67        3.43      1.67 o 
   0   2  29        5.86        3.79      2.14 o 
   1   2  29        7.13        6.19      1.65 o 
   2   2  29        4.49        2.25      1.50 o 
   3   2  29        0.60       -1.39      1.39 o 
   4   2  29        5.57        7.83      1.78 o 
   0   3  29        0.04       -1.89      1.89 o 
   1   3  29        6.70        5.13      1.64 o 
   2   3  29        0.35        0.41      1.44 o 
   3   3  29        2.46        3.68      1.57 o 
   4   3  29        3.54        2.01      3.26 o 
   0   4  29        0.01       -2.42      2.74 o 
   1   4  29        1.87       -0.79      1.68 o 
   2   4  29        2.41        0.59      1.77 o 
   3   4  29        2.03        1.78      1.82 o 
   0   5  29        1.74       -2.16      2.92 o 
   1   5  29        2.42        2.33      2.32 o 
   2   5  29        0.79       -1.03      2.10 o 
   0   0  30       19.61       15.37      4.10 o 
   1   0  30        0.91        1.10      2.04 o 
   2   0  30        0.13       -1.13      2.12 o 
   3   0  30        2.49       -1.91      2.05 o 
   4   0  30        1.18        3.96      2.49 o 
   0   1  30       28.69       28.18      3.36 o 
   1   1  30        6.20        7.21      2.54 o 
   2   1  30        2.87       -0.85      1.50 o 
   3   1  30        7.59        7.78      1.76 o 
   4   1  30       12.04       14.16      1.98 o 
   0   2  30        0.01       -0.75      2.03 o 
   1   2  30        1.25        0.01      1.46 o 
   2   2  30        3.56        3.35      1.59 o 
   3   2  30        4.71        3.13      1.82 o 
   0   3  30        0.21       -1.95      2.03 o 
   1   3  30        1.36       -0.47      1.49 o 
   2   3  30        0.89        0.44      1.48 o 
   3   3  30        4.98        4.01      1.70 o 
   0   4  30        2.44        1.18      2.89 o 
   1   4  30        3.08        0.71      1.85 o 
   2   4  30        1.49        0.01      1.83 o 
   1   0  31        1.25       -1.15      2.17 o 
   2   0  31       10.24        9.79      6.38 o 
   3   0  31        3.60        0.07      2.09 o 
   0   1  31        8.51        8.02      2.61 o 
   1   1  31        0.57       -1.20      1.49 o 
   2   1  31        3.76        2.47      1.66 o 
   3   1  31       12.93       16.12      2.13 o 
   0   2  31        2.70        3.36      3.36 o 
   1   2  31        3.23        3.88      1.68 o 
   2   2  31       15.48       13.91      2.04 o 
   0   3  31       26.19       24.86      3.33 o 
   1   3  31        0.18       -1.76      1.76 o 
   0   0  32        8.31        7.55      3.91 o 
   1   0  32        0.89       -2.12      2.12 o 
   0   1  32        2.02       -1.31      2.16 o 
   1   1  32        1.68        1.37      1.68 o 
                                                 
